# Supplementary material for: Autoencoder Based Feature Selection Method for Classification of Anticancer Drug Response
Source: Front Genet. 2019 Mar 27;10:233. doi: 10.3389/fgene.2019.00233 (PMC6445890; doi:10.3389/fgene.2019.00233)
Supplement: Supplementary File 1 — ROC curve of ten-fold cross validation. [file Data_Sheet_1.zip]

Archive with 20 entries (14 files):
- supplementary20180113/
- supplementary20180113/Supplementary File 2--Selected features/
- supplementary20180113/Supplementary File 2--Selected features/Supplementary File 2--GDSClung_selected_features.csv
- supplementary20180113/Supplementary File 2--Selected features/Supplementary File 2--CCLE_selected_features.csv
- supplementary20180113/Supplementary File 2--Selected features/Supplementary File 2--GDSC_selected_features.csv
- supplementary20180113/Supplementary File 1--ROC curve of ten-fold cross validation/
- supplementary20180113/Supplementary File 1--ROC curve of ten-fold cross validation/Supplementary File 1--ROC of GDSClung.pdf
- supplementary20180113/Supplementary File 1--ROC curve of ten-fold cross validation/Supplementary File 1--ROC of GDSC.pdf
- supplementary20180113/Supplementary File 1--ROC curve of ten-fold cross validation/Supplementary File 1--ROC of CCLE.pdf
- supplementary20180113/Supplementary File 4-- Function_descriptions_and_interaction_networks.docx
- __MACOSX/
- __MACOSX/supplementary20180113/
- __MACOSX/supplementary20180113/._Supplementary File 4-- Function_descriptions_and_interaction_networks.docx
- supplementary20180113/Supplementary File 3--Feature significance test/
- supplementary20180113/Supplementary File 3--Feature significance test/Supplementary File 3--CCLE_feature_significance_test.csv
- supplementary20180113/Supplementary File 3--Feature significance test/Supplementary File 3--GDSC_feature_significance_test.csv
- supplementary20180113/Supplementary File 3--Feature significance test/Supplementary File 3--GDSClung_feature_significance_test.csv
- supplementary20180113/Supplementary File 3--Feature significance test/Supplementary File 3--histgram of GDSC features significance test.pdf
- supplementary20180113/Supplementary File 3--Feature significance test/Supplementary File 3--histgram of CCLE features significant test.pdf
- supplementary20180113/Supplementary File 3--Feature significance test/Supplementary File 3--histgram of GDSClung features significance test.pdf
