# Supplementary material for: Autoencoder Based Feature Selection Method for Classification of Anticancer Drug Response
Source: Front Genet. 2019 Mar 27;10:233. doi: 10.3389/fgene.2019.00233 (PMC6445890; doi:10.3389/fgene.2019.00233)
Supplement: Supplementary File 1 — ROC curve of ten-fold cross validation. [file Data_Sheet_1.zip › supplementary20180113/Supplementary File 2--Selected features/Supplementary File 2--GDSClung_selected_features.csv]

AICAR	VCAM1_rna	TEFM_rna	RP11-727A23.5_rna	FAM72C_cnv
Camptothecin	NDE1_rna	NDUFAF5_rna	TMC5_rna	CNOT6_rna	MSH6_rna	C16orf58_rna	SLC17A4_rna	RCAN1_rna	SMCP_rna	SOCS5_rna	CCL19_rna
Vinblastine	XYLT2_rna	CEACAM6_rna	GLI1_rna	RAP2A_rna	RGS10_rna	SEC24D_rna	CACNA1D_rna	SNF8_rna	FOXL2_rna	OLFML2A_rna
Cisplatin	ICA1_rna	GAL_rna	KIF16B_rna	EIF3A_rna	ART4_rna	GCH1_rna	PAM_rna	RGS10_rna	CCRN4L_rna	GUCY1A2_rna	KCTD15_rna	HTR5A_rna
Cytarabine	HEBP1_rna	SYT13_rna	HPS1_rna	IGFBP5_rna	CD58_rna	PDZRN3_rna	GCH1_rna	NOTCH2_rna	FOXF2_rna	GLIPR1_rna	ST18_rna	GUCY1A2_rna	NMNAT2_rna	CKB_rna	RP6-149D17.1_rna	TCTN1_rna	FAM84B_cnv	IZUMO1R_cnv	LOC388813_cnv	TIMM8B_cnv	TMPRSS13_cnv
Docetaxel	LMO3_rna	DBC1_rna	HPS1_rna	NIT2_rna	HEATR1_rna	SLC35D2_rna	CACNA1D_rna	FAM160B2_rna	ASRGL1_rna	EXO5_rna	DCUN1D5_cnv	LOC283575_cnv
Methotrexate	RASSF7_rna	SEC14L3_rna	SLC41A3_rna	SDC1_rna	ORC4_rna	HIP1_rna	LRRC49_rna	PTPRO_rna	AVPR1A_rna	HSPA1A_rna
ATRA	ZMYND11_rna	APPBP2_rna	LEPROTL1_rna	PTPRZ1_rna	PCDH12_rna	C3orf14_rna	PDS5A_rna	HMG20A_rna	GALNT14_rna	ATF7IP2_rna	PRAME_rna	PLCG2_rna
Gefitinib	MRPS18A_rna	SCGB1D2_rna	KCTD14_rna	FAM182B_rna
ABT-263	ALDH3B1_rna	EHD2_rna	CNN2_rna	FSTL3_rna	PDS5B_rna	POLA1_rna	PIEZO1_rna	STX4_rna	SCG3_rna	SH3GL2_rna	ATP6V0E1_rna	MOGS_rna	ACYP1_rna	NPC2_rna	CD97_rna	THOC2_rna	PCNA_rna	IL15RA_rna	RAB11FIP5_rna	SLC31A2_rna	NUSAP1_rna	CERS2_rna	PARP1_rna	NCAPG2_rna	NCAPD3_rna	RNF219_rna	SETBP1_rna	DCK_rna	ASRGL1_rna	USP1_rna	WBP1L_rna	GNG4_rna	LAMB2_rna	CNTNAP2_rna	ZNF266_rna	ATAD5_rna	POLE_rna	PCLO_rna	TBC1D9B_rna	PSAP_rna
Vorinostat	RNF10_rna	CEACAM1_rna	TXLNG_rna	CSNK2A1_rna	TENC1_rna	TRIM38_rna	IFIH1_rna	IRF1_rna	C12orf29_rna	BAG3_rna	LRP5_rna	TNFRSF11B_rna	KIF5C_rna	UMOD_rna	CSDC2_rna	PSMG1_rna	IFIT1_rna	RP11-395B7.7_rna
Nilotinib	NUDT4_rna
RDEA119	PLAUR_rna	CD44_rna	EVC_rna	PTGS2_rna	PLD1_rna	CXCL2_rna	FXYD5_rna	LGALS1_rna	RIN3_rna	TIMP1_rna	FGF9_rna	MAP3K8_rna	PITPNM1_rna	FAM184A_rna	KYNU_rna	NMI_rna	GNG11_rna	GSE1_rna	IER3_rna	MYOF_rna	AMT_rna	PTGES_rna	NBL1_rna	CXCL3_rna	CXCL1_rna	ZC3H12A_rna	KLF15_rna	BSN_rna	AXL_rna	RNF187_rna	KIF5C_rna	IL8_rna	LAMB2_rna	QARS_rna	TUBB6_rna	BDNF_rna	PDE2A_rna	TOR4A_rna	PPME1_rna	RP1-152L7.5_rna
CI-1040	RHBDF1_rna	SLC4A8_rna	FSTL3_rna	DBC1_rna	COBLL1_rna	ITGB5_rna	TRIM9_rna	RIN3_rna	TRADD_rna	SCG3_rna	ELK3_rna	DSE_rna	FAM184A_rna	FAM65B_rna	SLC16A10_rna	CTGF_rna	TMEM156_rna	RRAS_rna	KLF2_rna	C19orf66_rna	RFXAP_rna	ANXA1_rna	NT5E_rna	LAMC1_rna	DRAM1_rna	TTLL7_rna	NUPL1_rna	SCAPER_rna	EVA1B_rna	CYR61_rna	NCAM1_rna	DOCK1_rna	RHOC_rna	NBL1_rna	CSTB_rna	CTSB_rna	SMAGP_rna	LAMB2_rna	FOSL1_rna	BCOR_rna	TOR4A_rna	CSTF2T_cnv
temsirolimus	EHD3_rna	RFXANK_rna	UNG_rna	TYR_rna	OSTM1_rna	LEPREL1_rna	CAP2_rna	CTGF_rna	UPF3B_rna	UBAC1_rna	EIF4E2_rna	PDGFC_rna	ERMAP_rna	NUDT4_rna	GPR171_rna	FAF1_rna	HEXIM1_rna	MRPL33_rna	RPS27A_cnv
AZD-2281	GALE_rna	FAM178A_rna	DOPEY2_rna	RPS6KB2_rna	OPLAH_rna
ABT-888	FSD1_rna	UXT_rna	SH3BP4_rna	SLC31A2_rna	TPM1_rna	NCAM1_rna	PTPRO_rna	TIAM1_rna	NCSTN_rna	CKB_rna	SLCO3A1_rna	MARC1_rna	TCF4_rna	ANXA4_rna
Bosutinib	EPHA4_rna	PROX1_rna	SOX9_rna	SYBU_rna	NCAM1_rna	NEUROG1_rna	OLFML2A_rna	CNTLN_cnv
lenalidomide	CCL22_rna	TMEM106C_rna	TNS3_rna	SLC38A6_rna	CCDC15_rna	TGOLN2_rna	GRIK2_rna	ZNF266_rna	CER1_cnv
Axitinib	ZNF510_rna	APOH_rna	ARSA_rna	FAM190B_rna	GALE_rna	FAM178A_rna	CGA_rna	ASNSD1_rna	NR6A1_rna	KCNJ15_rna	PDXK_rna	KRT81_rna	ITGA1_rna	AC231657.2_rna	CSTF2T_cnv
AZD7762	GABRP_rna	GLI1_rna	C9_rna	CAPN9_rna	FGD2_rna	MAPK13_rna	HEG1_rna	TMPRSS2_rna	GPR83_cnv
GW 441756	TYRP1_rna	CCDC15_rna	S100A10_rna	LPAR1_rna
CEP-701	SLC6A16_rna	TIE1_rna	RGP1_rna	PDE6H_rna	ADH6_rna	CROCCP2_rna	RP11-44F21.3_rna	DCUN1D5_cnv
SB 216763	CST7_rna	GLE1_rna	SLC12A5_rna	HNMT_rna	APEH_rna	ANKRD11_rna	NTSR2_rna	MBP_rna
17-AAG	ENPP4_rna	XYLT2_rna	FAS_rna	RRP12_rna	CSDA_rna	CBFA2T2_rna	VDR_rna	MDM1_rna	TP53I3_rna	IGFBP5_rna	MXI1_rna	DOCK6_rna	TRAF3_rna	SCAPER_rna	FUBP1_rna	HTR3A_rna	TPM4_rna	AVEN_rna	SPHK1_rna	RGS7_rna	EPHB4_rna	AQP4-AS1_cnv	DSC1_cnv	LOC101927412_cnv	ZNF521_cnv	ZNF644_cnv	ZNHIT6_cnv
VX-702	FECH_rna	ACTR5_rna	TBC1D17_rna	FRK_rna	DUSP4_rna	WNT10B_rna	POLG2_rna
AMG-706	BRF2_rna	RNFT2_rna	NDEL1_rna	LPO_rna	USP32_rna	RGR_cnv
KU-55933	ACSM3_rna	TNS1_rna	FGF14_rna	DNAJC2_rna
Elesclomol	ERCC1_rna	HEBP1_rna	ADAM28_rna	SYT1_rna	OSTM1_rna	CACNA1S_rna	BLVRB_rna	PIN4_rna	TOX3_rna	ETHE1_rna	PRUNE2_rna	GLI1_rna	QKI_rna	DNAJC6_rna	RAB32_rna	TNFRSF10B_rna	FOXA2_rna	PVRL2_rna	TRAF3_rna	YAP1_rna	CYP1B1_rna	ST18_rna	RGS10_rna	TENM4_rna	NCAM1_rna	RBMS1_rna	PTPRN2_rna	DLK2_rna	TLN2_rna	UCP2_rna	C7orf10_rna	MLXIP_rna	KCMF1_rna	UBE2N_rna	PCP4_rna	RPS27L_rna	PDE2A_rna	TOX_rna	EIF1AD_cnv	LOC100505515_cnv	RHOD_cnv
BIBW2992	FYN_rna	KCNH2_rna	REST_rna	CDH12_rna	LRRC8E_rna	SCG2_rna	PHF8_rna	PCSK1_rna	ANXA2_rna	MIR6730_cnv
GDC-0449	HOMER2_rna	B9D1_rna	EIF5A_rna	RTF1_rna
PLX4720	CST7_rna	GPR143_rna	HDAC5_rna	CCRL2_rna	IDO1_rna	CCL19_rna
BX-795	BID_rna	HMGB3_rna	PRKRIP1_rna	THNSL2_rna	MAB21L2_rna	MKL2_rna	SEPP1_rna
NU-7441	ATP11A_rna	FGF21_rna	IRF6_rna	BSPRY_rna	GRHPR_rna	RAB20_rna	TGFB1I1_rna	PLIN2_rna	NMT2_rna	CRTAP_rna	PRKCDBP_rna	TUBB6_rna	PCP4_rna	ABAT_rna	ADAMTSL2_rna	ZMYND10_cnv
SL 0101-1	LZTS1_rna	TRAF4_rna	PRRG3_rna	ZNF557_rna	OSBPL10_rna	MOCS2_rna	C9orf9_rna	UPP1_rna
BIRB 0796	LCP2_rna	PDE8B_rna	PLCH1_rna	ZNF254_rna
JNK Inhibitor VIII	CCL8_rna	H2AFY_rna	SLC10A2_rna	LOXL2_rna	DHX9_rna	CD96_rna	EPB41_rna	LARP6_rna	MLLT3_rna	CUEDC1_rna	DLGAP2_rna	KLHL9_rna	CDKN2A-AS1_cnv	RNU6-2_cnv
681640	ZNF302_rna	ALKBH1_rna	HIST3H3_rna	LGALS9_rna	NFRKB_rna
Nutlin-3	PHACTR2_rna	H2AFY_rna	CHMP3_rna	DOCK1_rna	GRIK2_rna	SIX2_rna
PD173074	ALG13_rna	PSPN_rna	CD300C_rna	LPHN3-AS1_cnv
ZM-447439	CCNB1IP1_rna	CA2_rna	CHD4_rna	C3orf14_rna	SLC2A4RG_rna	KIDINS220_rna	PTPRD_rna	CASP7_rna	VSIG10_rna	LOC440704_cnv
RO-3306	YBX2_rna	C19orf10_rna	TIPIN_rna	GLRA2_rna	RPA2_rna	SQRDL_rna	HSPA4L_rna	CKB_rna	LALBA_rna	KLF13_rna	CEBPB_rna	HLA-E_rna	KRT8P12_rna	MTAP_cnv	PRDM2_cnv
MK-2206	EIF3D_rna	STX10_rna	GFI1_rna	JUN_rna	DSC1_cnv
PD-0332991	DERL2_rna	SSH1_rna	PLOD3_rna	SMURF2_rna	TMEM97_rna	PASK_rna	SERPINB6_rna	ATXN1_rna	UPF3B_rna	IVD_rna	ARPC1B_rna	NT5E_rna	TACO1_rna	PHLDA1_rna	TMSB15A_rna	USP1_rna	C2orf44_rna	CTSB_rna	HTR3A_rna	BEST1_rna	GDNF_rna	PPM1D_rna	FLII_rna	PLEC_rna	RP11-181G12.2_rna	TAX1BP3_rna
NVP-BEZ235	C3orf14_rna	ACADM_rna	ACOT9_rna	SOX9_rna	ZC4H2_rna	GCH1_rna	SST_rna	TEFM_rna
GDC-0941	TEKT2_rna	FGF14_rna	TIMM8A_rna	TAGLN2_rna	CALCB_rna	MAF_rna	MAGI2_rna	MIR6880_cnv	NT5DC3_cnv	SFSWAP_cnv
AZD8055	ABHD11_rna	CYTH1_rna	HUNK_rna	LPAR3_rna	ZNF665_rna	F5_rna	HLA-DOB_rna
PD-0325901	TFPI_rna	TNFRSF12A_rna	RHBDF1_rna	TACC3_rna	GLT8D1_rna	CYFIP2_rna	FNDC3B_rna	RBL1_rna	CXCL2_rna	SRRT_rna	RAB11FIP3_rna	ORC6_rna	SCFD1_rna	PYGL_rna	TIMP1_rna	SH3GL2_rna	DHRS7B_rna	CCND1_rna	FAM184A_rna	SLC16A10_rna	ALMS1_rna	ESPL1_rna	TUBB2B_rna	IER3_rna	OSMR_rna	NFIB_rna	GSN_rna	NCAM1_rna	HIRIP3_rna	DOCK1_rna	SETBP1_rna	CAST_rna	RBMS1_rna	RECQL4_rna	F2RL1_rna	ERAP1_rna	CTSB_rna	KIF5C_rna	CNBP_rna	ATP6V0E2_rna	PRNP_rna	LAMB2_rna	SCAI_rna	POLE_rna	FLII_rna	IFITM2_rna	FANCA_rna	H2AFX_rna	SLC22A4_rna
SB590885	PXN_rna	SMURF2_rna	RARRES1_rna	PTPRE_rna	CDCP1_rna	ACAA2_rna	AGTR2_rna	ERP27_cnv	LINC00290_cnv
AZD6244	TFPI_rna	TIMP1_rna	VWA5A_rna	LMO4_rna	POLE_rna	MGAT4C_rna	PAPSS2_rna	CFI_rna	TSPYL1_cnv
AZD6482	CRMP1_rna	MAPK10_rna	RGS16_rna	AGAP4_cnv	ASAH2_cnv	VSTM4_cnv
CCT007093	FKBP3_rna	KIAA0226L_rna	LRAT_rna	CDC42EP1_rna	TCF7L2_rna	XPC_rna	TSPAN5_rna	RP11-727A23.5_rna
EHT 1864	CDC27_rna	LCP2_rna	OGFRL1_rna	SLC31A2_rna	NF1_rna
BMS-708163	VASH1_rna	RIMS3_rna	CCDC91_rna	BTG1_rna	ATP6V0E2_rna	IRX5_rna
PF-4708671	HGF_rna	MSMO1_rna	FAT1_rna	BIN2_rna	PARD6B_rna	MIP_rna	CSH1_rna	LCE2B_rna	LRRC3_rna	COX7A1_rna	C19orf24_rna
JNJ-26854165	TNC_rna	DCBLD2_rna	STK17B_rna	FAM48A_rna	SUV420H1_rna	PDLIM4_rna	RTN3_rna	ARGLU1_rna	SETBP1_rna	IL7R_rna	HECTD4_rna	EXOSC4_rna	ZNRD1-AS1_rna	CELA2B_rna	B3GALT4_rna	EDNRB-AS1_cnv	OSCP1_cnv	ST6GAL1_cnv
TW 37	SNW1_rna	GLI1_rna	LARS_rna	PDSS1_rna	RUVBL1_rna
CCT018159	MARCO_rna	FCER2_rna	TCIRG1_rna	FAM5C_rna	NR2C2_rna
AG-014699	PIEZO1_rna	LIMD2_rna	SYT2_rna	ZFAND6_cnv
Doxorubicin	AK2_rna	STAP1_rna	IFI35_rna	JOSD1_rna	MAP2K6_rna	STK38_rna	LRP4_rna	CBR4_rna
etoposide	SYT17_rna	GARS_rna	MDM1_rna	SPTBN1_rna	TGM3_rna	C16orf58_rna	MAGEC1_rna
Gemcitabine	HGF_rna	EZR_rna	USP10_rna	CD8A_rna	HEATR3_rna
Mitomycin-C	SPAST_rna	STAP1_rna	CHI3L2_rna	PTPN1_rna	TRIM13_rna	ZNF493_cnv
Vinorelbine	PVRL2_rna	GCH1_rna	LAMC1_rna	TPM4_rna	DCXR_rna	MPZL1_rna	AQP4-AS1_cnv	ME2_cnv	ZNF521_cnv
NSC-87877	CDIPT_rna	CEP104_rna	UPP1_rna	CSNK1E_rna
Bicalutamide	NEDD4_rna	ARHGDIB_rna	ABCB7_rna	DIAPH3_rna	RHOC_rna	NRIP1_rna	MIR3680-2_cnv
QS11	HMGB3_rna	HAGH_rna	TRIB3_rna	CCKBR_rna	HPSE2_rna	METTL7A_rna	LOC102724163_cnv
Midostaurin	UBE2I_rna	NPC2_rna	CHRM3_rna	SWAP70_rna	MYOF_rna	ST18_rna	RBMS1_rna	BCOR_rna	ANXA4_rna	LINC00574_rna
CHIR-99021	HGF_rna	LMO3_rna	MCF2L2_rna	VNN3_rna	EPB41L4B_rna	SEC14L3_rna	FGL1_rna	ACSS3_rna	GPLD1_rna	HS3ST2_rna	TAS2R16_rna	DNAJB12_rna	OTUD3_rna	FSHR_rna	ADIPOQ_rna	ANKS1B_rna
AP-24534	DLEC1_rna	KLF6_rna	MTHFSD_rna	SCG3_rna	KYNU_rna	RAB11FIP5_rna	CTDSP1_rna	RAB31_rna	LONRF3_rna
JNK-9L	CENPQ_rna	PRKACB_rna	ANO10_rna	S100P_rna	FANCA_cnv
PF-562271	BCAT1_rna	SYT17_rna	ARHGAP22_rna	SERPINE2_rna	MMP14_rna	MAML1_rna	MKL2_rna
DMOG	TSG101_rna	SLC1A3_rna	FBXO7_rna	MDH2_rna	SOCS6_rna	NAGA_rna	LRRC4C_cnv
FTI-277	FMO3_rna	GUCA2B_rna	TBX21_rna	SLCO1A2_rna	LAMB1_rna	GLRA2_rna	MYH3_rna	CD101_rna	BCMO1_rna	OSBPL10_rna	TEX30_rna	GRIK3_rna	MAB21L2_rna	NCR1_rna	ZNF334_rna	MCF2L-AS1_rna
OSU-03012	PYCARD_rna	PPARGC1A_rna	MRPL34_rna	ASRGL1_rna
shikonin	GCK_rna	CNTRL_rna	CDKN1A_rna	CCDC33_rna	OR1E3P_rna	ASAP2_rna	TMPRSS15_rna	NELL1_rna	ZNF891_cnv
AKT inhibitor VIII	SCG3_rna	MAU2_rna	PLCE1_rna	NCK1_rna	SERINC5_rna	SFTPB_rna
embelin	SPATA20_rna	CAPG_rna	PARP12_rna	CELSR1_rna	RBMS2_rna	PCIF1_rna	NOL4_rna	PYCARD_rna	GSDMD_rna	ERBB2IP_rna	CNTRL_rna	HELLS_rna	RAC2_rna	DRAM1_rna	DIAPH3_rna	RBPMS_rna	ERAP2_rna	PCSK1_rna	MAGEL2_rna
FH535	SPATA20_rna	FRY_rna	DOPEY1_rna	NMU_rna	ALMS1_rna	HELLS_rna	ANXA11_rna	RASL11B_rna	TNS3_rna	NUSAP1_rna	SKP2_rna	PEX10_rna	EPB41_rna	CSTB_rna	BDH1_rna	GJB1_rna	ETV4_rna	POLE_rna	ANXA4_rna	ETV5_rna	ZNF345_rna	ALOX12P2_rna	ZBTB8OS_cnv
pac-1	NAPG_rna	GPR110_rna	UBE2N_rna	ERN1_rna
IPA-3	BCAP29_rna	RBMS2_rna	OSBPL10_rna	DNAAF1_rna
GSK-650394	DOCK6_rna	MME_rna
BAY 61-3606	TRAPPC6A_rna	G6PC3_rna	PEX14_rna	COG7_rna	LAMA2_rna	ORM2_rna
thapsigargin	HSD17B6_rna	USP33_rna	CDC7_rna	RELB_rna	COX7A2_rna	CD97_rna	SERPINB6_rna	SLC35D2_rna	RAB33A_rna	YTHDF1_rna	HMGA2_rna	DOCK1_rna	TRIM36_rna	PDP1_rna	TPM4_rna	TRIM8_rna	PCSK1_rna	CCDC85B_rna	MARC1_rna	ANXA4_rna	ETV5_rna	ELTD1_cnv	NEGR1-IT1_cnv	ZZZ3_cnv
Obatoclax Mesylate	HGF_rna	VCL_rna	CRMP1_rna	PPP1R12B_rna	KCNC1_rna	RHBDF2_rna	TRIM36_rna	TPM4_rna	LDLRAD4_rna	DDX28_rna	ANXA4_rna	ZZZ3_cnv
BMS-754807	CNTRL_rna	RNF6_rna	TUBG1_rna	ACBD3_rna	ABCA11P_rna	MIR548I4_cnv
OSI-906	RASGRF1_rna	CNTRL_rna	G0S2_rna	EPHA2_rna	SCN3A_rna	PPP1R9A_cnv	SEMA3A_cnv
Bexarotene	RFC2_rna	IKBKAP_rna	ITGB5_rna	PCIF1_rna	GSE1_rna	OSBPL10_rna	SKP2_rna	DDX46_rna	TAF5_rna	TMSB15A_rna	S100P_rna	ETV4_rna	SLC25A21_rna	GPR19_rna
Bleomycin	ZCCHC8_rna	HAGH_rna	HAL_rna	NSFL1C_rna	NCALD_rna	IGFBP5_rna	KIAA1324_rna	DOCK6_rna	GCH1_rna	ANXA1_rna	FAM129A_rna	RGS10_rna	UPF2_rna	MMP14_rna	TPM4_rna	RGS7_rna	MICB_rna	LOC101928989_cnv	MRPL11_cnv
LFM-A13	CDH10_rna	KCNC4_rna	TDRKH_rna	MAGEL2_rna
AUY922	AK2_rna	KLF6_rna	DOPEY1_rna	PXN_rna	EZR_rna	ELK3_rna	ERBB2IP_rna	IGFBP5_rna	TMEM35_rna	KCNA5_rna	ERN2_rna	EMP1_rna	ANXA1_rna	NT5E_rna	TPM1_rna	SNRNP200_rna	TNIP1_rna	ERAP2_rna	PDP1_rna	TPM4_rna	OR10H3_rna	ID4_rna	ZFP36L1_rna	MYO5A_rna
Bryostatin 1	LMO3_rna	SCFD1_rna	VPREB3_rna	ADM_rna	SEPW1_rna
Pazopanib	SLC4A4_rna	APOH_rna	LIFR_rna	CCDC70_rna	IRF5_rna	TMEM100_rna	ALK_rna	SMPDL3A_rna	MAGEL2_rna	PSAPL1_cnv
LAQ824	STAP1_rna	CUL1_rna	MCM9_rna	IL19_rna	ACTN3_rna
Epothilone B	STAP1_rna	PARP11_rna	TIMM10_rna	SLC25A37_rna	TPM4_rna	ANKRD11_rna	NPTX1_rna	ELTD1_cnv	NEGR1-IT1_cnv	ZNHIT6_cnv	ZZZ3_cnv
GSK-1904529A	LIPE_rna	FAM65B_rna	EPB41_rna	KCNK5_rna	B3GALT1_rna	ACVR2B-AS1_rna
Tipifarnib	LIMCH1_rna	SH3PXD2A_rna	NMU_rna	COX7A2_rna	NIP7_rna	TPM4_rna	H2AFX_rna	PPME1_rna	COX7A2P2_rna
AS601245	CD58_rna	CNTRL_rna	TAF4_rna	NDEL1_rna	MAPT_rna	LAMB3_rna	ANXA4_rna	ELOVL2_rna	RP11-119F7.5_rna
[truncated: 1 more columns]
