# Supplementary material for: Autoencoder Based Feature Selection Method for Classification of Anticancer Drug Response
Source: Front Genet. 2019 Mar 27;10:233. doi: 10.3389/fgene.2019.00233 (PMC6445890; doi:10.3389/fgene.2019.00233)
Supplement: Supplementary File 1 — ROC curve of ten-fold cross validation. [file Data_Sheet_1.zip › supplementary20180113/Supplementary File 2--Selected features/Supplementary File 2--CCLE_selected_features.csv]

17-AAG	RAB27B_rna	KITLG_rna	ZFHX4_rna	ATP1A3_rna	BCL7A_rna	BACH2_rna	DBN1_rna	ZNF430_rna	SDCBP2_rna	TST_rna	RASEF_rna	RP11-25K19.1_rna	HPSE_rna	HAP1_rna	DCTN2_rna	FOXC2_rna	TOX_rna	IGLV6-57_rna	GATS_rna	ZFHX4-AS1_rna	RP11-620J15.3_rna
AEW541	TNFRSF9_rna	NME5_rna	EIF4EBP2_rna	SLC24A2_rna	RP1-142F18.2_rna
AZD0530	GLRX2_rna	COL17A1_rna	CAMSAP3_rna	FA2H_rna	LSR_rna	CREBL2_rna	FRK_rna	ICK_rna	ITGB6_rna	EXOC3L2_rna	SERPINE2_rna	TMEM132B_rna	SYNJ1_rna	DMKN_rna	FAM219A_rna	SMPD1_rna	KLK11_rna	TMEM126A_rna	JUP_rna	TMEM45A_rna	GUCA2A_rna	AP1G2_rna	RP11-480I12.10_rna	MGST1_rna	TMEM54_rna	AP1M2_rna	OIT3_rna	C1orf43_rna	ABCA12_rna	CHST1_rna	WNT7B_rna
AZD6244	FARP2_rna	PRSS3_rna	ZFYVE16_rna	GYG2_rna	MPP5_rna	MGST2_rna	HSD17B2_rna	LYZ_rna	CCM2L_rna	ASAH1_rna	CDR2L_rna	KIAA1377_rna	SASH1_rna	ATP10B_rna	CPN1_rna	TRIM51_rna	LGALS3_rna	DOCK2_rna	TCN1_rna	NREP_rna	TAOK3_rna	SSFA2_rna	DUSP6_rna	TMC6_rna	RXRG_rna	BIN3_rna	CACNA2D4_rna	CMTM7_rna	CLSTN2_rna	KCNV2_rna	NPAS2_rna	FOXN2_rna	CHST11_rna	NUDT4_rna	FAM210A_rna	AP1S2_rna	SPRY4_rna	RPL37A_rna	KIF13B_rna	ALPK2_rna	FAM209B_rna	RP11-93B14.5_rna	RP11-1277A3.1_rna	LINC00520_rna	PLAUR_rna	ACAA1_rna	TF_rna	FBXO7_rna	DSE_rna
Erlotinib	KLC3_rna	PSPH_rna	RP4-758J18.2_rna	KIAA1107_rna	GSR_rna	CALCA_rna	USP3_rna	MYO1E_rna	RIC3_rna	SLCO4C1_rna	UNC5C_rna	IRF6_rna	PRADC1_rna	DPT_rna	MAP1A_rna	FAM83B_rna	FUT1_rna	PLEKHF2_rna	AP1G2_rna	PRKAR2B_cnv	RNF14_rna	PTPN3_rna	PCBP4_rna	FERMT1_rna	ITGB6_rna	EGR1_rna	NAV1_rna	DSC2_rna	GPR87_rna	TNFAIP8_rna	PSMC2_rna	SPRR3_rna	MOCS2_rna	SYK_rna	RAB8B_rna	JUP_rna	UBXN2A_rna	KRT16_rna	DACT3_rna	SERPINB5_rna	C16orf95_rna	RP11-44F14.8_rna
Irinotecan	WWTR1_rna	TIMP2_rna	SKIV2L2_rna	R3HDM1_rna	CDC42_rna	DAZAP1_rna	PDCD2_rna	SNRPA_rna	ITGB5_rna	ORC1_rna	HNRNPM_rna	KDELR3_rna	THOC5_rna	LIPG_rna	CTCF_rna	TJP1_rna	ITGB8_rna	NRF1_rna	UBTF_rna	ACCS_rna	LDHB_rna	CD86_rna	NCL_rna	BCL11A_rna	EXOSC8_rna	NCAPH_rna	LIAS_rna	GIPC1_rna	EXOSC9_rna	SLC25A19_rna	PPAT_rna	RPL36_rna	EXOSC2_rna	MATN2_rna	RNF138_rna	FAM189A2_rna	CD63_rna	ANP32B_rna	KLRG1_rna	TPM1_rna	PIF1_rna	CD53_rna	ANP32E_rna	CCNA2_rna	MCPH1_rna	PDSS1_rna	TAF5_rna	SSRP1_rna	THRB_rna
L-685458	NTN4_rna	NOA1_rna	TXNDC16_rna	METTL21D_rna	CORO1A_rna	KRT23_rna	TPD52L1_rna	HBS1L_rna	TBX18_rna	C1orf54_rna	SPP1_rna	PPP3CC_rna	RNF138_rna	CCNJL_rna	TPM1_rna	SMAD4_rna	TNFRSF21_rna	C18orf25_rna	ZNF852_rna	HRCT1_rna	ADH4_rna	SLC25A3P1_rna	CTD-2267D19.2_rna	GINM1_rna	GPC1_rna	RASGRP2_rna	CD59_rna	POMGNT1_rna	BRAP_rna	CSF2RB_rna	WASL_rna	INO80D_rna	CYTIP_rna	FHL2_rna	CXorf21_rna	SNX21_rna	MYC_rna	AGPAT9_rna	CD53_rna	GATAD2B_rna	SLC35B2_rna	DYNLT3_rna	HTRA1_rna	CDKN2AIP_rna	ZBTB5_rna	TM4SF1_rna	MSL2_rna	PTRF_rna	CUEDC1_rna
lapatinib	PLEKHO1_rna	EPN3_rna	FXYD3_rna	ZFHX4_rna	MAGED2_rna	APLP1_rna	CNTNAP1_rna	GALNT3_rna	EVA1A_rna	GJB6_rna	SH2D3A_rna	TNFRSF19_rna	TMOD2_rna	ZEB1_rna	TBCEL_rna	HSPA13_rna	DENND2D_rna	LRRC57_rna	TMEM30B_rna	AP1S2_rna	NKX2-5_rna	ALPK2_rna	RP11-620J15.3_rna	PRSS22_rna	OSTM1_rna	CEACAM6_rna	TASP1_rna	PCBP4_rna	GDPD3_rna	SYDE1_rna	ERP27_rna	ABCA12_rna	AK5_rna	KCNMA1_rna	STARD9_rna	PTX3_rna	FAAH2_rna	PPP1CA_rna	JUP_rna	MSRB3_rna	PCED1B_rna	LPAR5_rna	BACE1_rna	BCR_rna	C6orf225_rna	HOXD-AS2_rna	RNU6-19P_cnv
LBW242	BAZ1B_rna	VPS35_rna	VWA8_rna	C6orf62_rna	CHD1L_rna	ROBO4_rna	RHBDL2_rna	BTRC_rna	AFAP1L2_rna	CXCL10_rna	NAA16_rna	JAKMIP2_rna	PRSS58_rna	RP11-16N11.2_rna	RP11-669C19.1_rna	OR2B2_cnv	SETD6_cnv	TUBD1_rna	PNPLA7_rna	ATPIF1_rna	OLA1_rna	RP11-521D12.1_rna	MCM2_rna	RBBP9_rna	KAT8_rna	BTBD2_rna	DSC1_rna	C9orf50_rna	GIPR_rna	ZDHHC3_rna	ZNF586_rna	SPR_rna	PRDM16_rna	RP11-151N17.2_rna	RP11-51B10.2_rna	ADSS_cnv	XPO1_rna	CPSF3_rna	OPN4_rna	MZT2A_rna	SDR42E1_rna	NT5M_rna	ADAP1_rna	IQCJ-SCHIP1-AS1_rna	ZNF263_rna	GPR158_rna	PQLC3_rna	DCHS1_rna	SMOC1_rna
Nilotinib	DNASE1L1_rna	EMD_rna	RPAP1_rna	ZC3H4_rna	ADAMDEC1_rna	ABCA6_rna	GATS_rna
Nutlin-3	CCL26_rna	DNASE1L1_rna	CBFB_rna	CHMP4B_rna	TNNC2_rna	ACOT8_rna	MIB1_rna	ERI1_rna	TFEC_rna	MAPK8_rna	SC5DL_rna	NCL_rna	WFDC3_rna	RAB17_rna	ZFC3H1_rna	PPHLN1_rna	RNF138_rna	ATAD1_rna	MCPH1_rna	HMBOX1_rna	ZNF214_rna	HNRPDL_rna	TRAPPC8_rna	PID1_rna	EEF1A1_rna	CLASP2_rna	ADAMTS15_rna	KRT80_rna	RFWD3_rna	TCEAL1_rna	RIPK4_rna	XPOT_rna	NAP1L1_rna	MAK16_rna	DNAJC9_rna	SLC12A8_rna	SNHG14_rna	TTN-AS1_rna	CTD-3195I5.1_rna	RP11-687F6.1_rna	ASIP_cnv	C20orf173_cnv	DHX35_cnv	FGL1_cnv	LINC01273_cnv	LINC01370_cnv	LOC100506384_cnv	LOC101927159_cnv	MIR1302-5_cnv
paclitaxel	TNFRSF12A_rna	R3HDM1_rna	DCBLD2_rna	MCM2_rna	SNRPA_rna	ABCB1_rna	ORC1_rna	CEP152_rna	ORMDL2_rna	PRPF38A_rna	EIF4EBP2_rna	TAF5_rna	MTA2_rna	MIS18A_rna	GMEB1_rna	PEA15_rna	TM4SF1_rna	PER1_rna	PTTG1IP_rna	GPR39_rna	AC093673.5_rna
Panobinostat	BZRAP1_rna	TNFRSF12A_rna	CCL26_rna	WWTR1_rna	RAI14_rna	DCBLD2_rna	LIMCH1_rna	CBFB_rna	FSTL3_rna	ACTN1_rna	NTN4_rna	CCNT2_rna	TGFB2_rna	TBC1D2_rna	INTS9_rna	ATP5SL_rna	CAV2_rna	CAV1_rna	PIP5K1B_rna	SMARCD2_rna	RND2_rna	DDX55_rna	SLC16A10_rna	NR3C1_rna	LIFR_rna	AMOTL2_rna	ERRFI1_rna	F3_rna	MED28_rna	CHST3_rna	NDUFAF4_rna	SLPI_rna	RGS13_rna	HELZ2_rna	NGF_rna	ANXA1_rna	TRA2B_rna	ULK3_rna	EPHA2_rna	VASH2_rna	PHLDB2_rna	EAF2_rna	PDGFC_rna	EIF4EBP2_rna	PTPN14_rna	CD109_rna	CLDN1_rna	SGMS2_rna	GPX8_rna
PD-0325901	PRSS3_rna	ERCC1_rna	GYG2_rna	ROPN1_rna	OSBPL3_rna	SPEG_rna	SSH1_rna	MGST2_rna	KIF9_rna	LYZ_rna	ITGA6_rna	HIVEP1_rna	FBXO7_rna	FERMT1_rna	ETFB_rna	CYP3A5_rna	SFXN3_rna	KLF3_rna	WNT5A_rna	PLA2G4A_rna	ATP10B_rna	CPN1_rna	TSPAN8_rna	ZNF331_rna	SLC35D2_rna	NES_rna	RNF128_rna	TCN1_rna	NPL_rna	SSFA2_rna	DUSP6_rna	BIN3_rna	HMGA2_rna	CMTM7_rna	LMNA_rna	SPRY1_rna	DCLK2_rna	NPAS2_rna	KCNK3_rna	ZNF680_rna	FOSL1_rna	PAWR_rna	GPR35_rna	C16orf52_rna	SPRY4_rna	UBQLN2_rna	ZNF682_rna	TOR4A_rna	ZNF611_rna
PD-0332991	TSPAN6_rna	TEAD3_rna	CCDC28A_rna	RAI14_rna	MANBAL_rna	TFEC_rna	ASF1A_rna	LNPEP_rna	ST8SIA4_rna	AVPI1_rna	PROSER1_rna	OBSL1_rna	PLEKHG3_rna	EDA2R_rna	NUP210_rna	DOCK2_rna	EMP1_rna	URB2_rna	LRRC49_rna	CD53_rna	PARP1_rna	LBR_rna	TIFA_rna	GZMA_rna	TNFAIP8_rna	G3BP1_rna	DOCK11_rna	FLI1_rna	ELMO1_rna	NR2F6_rna	LAPTM5_rna	IRF2_rna	PPIC_rna	HNRNPH1_rna	C10orf35_rna	TCEAL1_rna	FKBP2_rna	MSL2_rna	SETD2_rna	RBM33_rna	C5orf42_rna	KIAA1279_rna	TATDN3_rna	LRRC73_rna	AC003077.1_rna	AC068138.1_rna	AP5B1_rna	CD38_rna	TNFRSF12A_rna
Crizotinib	CD38_rna	SLC38A5_rna	DEF6_rna	SKIV2L2_rna	NTN4_rna	PDS5B_rna	KDM2B_rna	ERI1_rna	RPS19_rna	WASL_rna	TNFAIP1_rna	ZNF330_rna	SASH1_rna	HES1_rna	USP4_rna	NCL_rna	SRSF4_rna	CD48_rna	F3_rna	LRMP_rna	PLEKHG3_rna	GMFG_rna	ITGB4_rna	INADL_rna	SORT1_rna	ANP32B_rna	PLCB2_rna	BCAR3_rna	PLK4_rna	MCPH1_rna	TAF5_rna	HNRPDL_rna	SREK1IP1_rna	PLCL2_rna	ELMO1_rna	SLA_rna	SQSTM1_rna	FAM175A_rna	TAGAP_rna	ZNF22_rna	RAB8A_rna	TMC8_rna	RHOH_rna	INPP5D_rna	ZBTB4_rna	YIPF6_rna	KIAA1598_rna	ITPRIPL1_rna	MT-ND4_rna
PHA-665752	LCP2_rna	SPA17_rna	GMCL1_rna	NFATC2_rna	OXT_rna	NUFIP2_rna	ZC3H13_rna	CNOT6L_rna	COL6A2_rna	DENND2A_rna	FAM126B_rna	CTBP1_rna	FAM175A_rna	ZEB2_rna	HNRNPF_rna	PPM1D_rna	SKIDA1_rna	PIGN_rna	MBP_rna	FAM127B_rna	GIGYF2_rna	MLL3_rna	RPS17P5_rna	CNOT4_rna	EXD2_rna	GSPT1_rna	CDR2L_rna	RND3_rna	ERRFI1_rna	SIX1_rna	DCAF8_rna	STAM_rna	LRRC49_rna	ANKMY1_rna	EAF2_rna	LUC7L2_rna	PTS_rna	ARL11_rna	SREK1_rna	SETD2_rna	RBM33_rna	NHS_rna	ZNF192_rna	KIAA1279_rna	PIAS1_rna	FOXC1_rna	CDC14B_rna	SLC17A9_rna	UBE3A_rna
PLX4720	PLAUR_rna	AKR7A2_rna	HMG20B_rna	HYAL2_rna	EIF3I_rna	ABLIM1_rna	POLR3G_rna	GADD45G_rna	DUSP6_rna	ZNF697_rna	PROM2_rna	MAML1_rna	SMPD1_rna	PRKCE_rna	CNP_rna	AP1S2_rna	VPS33B_rna	PARVB_rna	ZNF816-ZNF321P_rna	LINC00665_rna	RP11-308N19.1_rna	RP11-403N16.3_rna	CTD-2049O4.1_rna	C10orf10_cnv	ZNF33BP1_cnv	CCAR1_rna	NUP133_rna	KHDRBS3_rna	PAX3_rna	SERPINE2_rna	GYPC_rna	ANXA7_rna	QDPR_rna	MGAT5_rna	CMTM7_rna	SNHG16_rna	DDX21_rna	ZNF669_rna	UBR2_rna	DCBLD2_rna	RASSF8_rna	TCN1_rna	BCL2A1_rna	BIN3_rna	NBL1_rna	ABHD6_rna	FYCO1_rna	MITF_rna	POLR2J4_rna
RAF265	TTC38_rna	LEPREL2_rna	PARK7_rna	DNAJC8_rna	ITGAD_rna	RAB31_rna	SLC25A30_rna	GPR1_rna	ZBTB7C_rna	SPTSSB_rna	SLC12A8_rna	DNAJC3-AS1_rna	ATP8B2_cnv
Sorafenib	SNAI2_rna	SEC63_rna	KITLG_rna	CDK14_rna	NGEF_rna	ARHGEF10L_rna	LAT2_rna	TGFB2_rna	RNF24_rna	CNTRL_rna	ATAD1_rna	CNOT6L_rna	EPHA2_rna	PPIP5K2_rna	PNRC1_rna	C9orf3_rna	GTF2E1_rna	SNRK_rna	TMEM200A_rna	GNG8_rna	FOXN2_rna	ZNF24_rna	MSL2_rna	PLA2G6_rna	ZNF630_rna	PRRT3-AS1_rna	ZBTB20-AS1_rna	AC006445.8_rna	PROSAPIP1_rna	IKBKB_rna	STX1A_rna	HTRA2_rna	SMU1_rna	DCAF8_rna	DAGLA_rna	CLOCK_rna	USP21_rna	LIMD1_rna	GABRB2_rna	G3BP1_rna	ZMAT2_rna	DYNLT1_rna	ARHGAP39_rna	THRB_rna	SLA_rna	IRF2_rna	MOS_rna	S100A16_rna	C4orf46_rna
TAE684	VIM_rna	SKIV2L2_rna	ERP29_rna	GABPB1_rna	SF3B1_rna	FHL2_rna	PRPF38A_rna	DNA2_rna	VASH2_rna	CCDC25_rna	SHMT2_rna	UPP1_rna	GPR56_rna	RP5-865N13.1_rna	RP11-323F5.2_rna	RP11-819C21.1_rna	NRSN1_cnv
TKI258	SNRNP40_rna	THOC5_rna	VGLL1_rna	SLC2A9_rna	KIAA1244_rna	F3_rna	EXOSC9_rna	WFDC3_rna	FAM59A_rna	MTDH_rna	PLCL2_rna	CDS1_rna	LIPH_rna	CLDN3_rna	THOP1_rna	C4orf46_rna	RP11-535A19.2_rna	ARHGAP11B_cnv	C20orf173_cnv	CHRNA7_cnv	HERC2_cnv	LINC01256_cnv
Topotecan	BZRAP1_rna	UBR7_rna	TDP1_rna	ELAVL1_rna	SNRPA_rna	ITGB5_rna	ORC1_rna	EPB41L1_rna	DSP_rna	C14orf93_rna	CORO1A_rna	TJP1_rna	LAPTM4B_rna	SP4_rna	COBL_rna	NRF1_rna	BLMH_rna	NEIL3_rna	FANCE_rna	NCL_rna	HTRA2_rna	CNTRL_rna	MND1_rna	EXOSC9_rna	POLR1B_rna	CLPP_rna	DNAJC8_rna	PVRL2_rna	RPL36_rna	DSC2_rna	TRA2B_rna	ANP32B_rna	TPM1_rna	PIF1_rna	CARM1_rna	CD53_rna	TUFT1_rna	LBR_rna	TIFA_rna	CCNA2_rna	G3BP1_rna	TAF5_rna	ASAP2_rna	FLI1_rna	CCNF_rna	GMEB1_rna	FBXO41_rna	SMC6_rna	PSIP1_rna
Vandetanib	PON1_rna	TBXAS1_rna	PODXL_rna	GFOD1_rna	RPS6KA3_rna
[truncated: 337 more columns]
