# Supplementary material for: Autoencoder Based Feature Selection Method for Classification of Anticancer Drug Response
Source: Front Genet. 2019 Mar 27;10:233. doi: 10.3389/fgene.2019.00233 (PMC6445890; doi:10.3389/fgene.2019.00233)
Supplement: Supplementary File 1 — ROC curve of ten-fold cross validation. [file Data_Sheet_1.zip › supplementary20180113/Supplementary File 3--Feature significance test/Supplementary File 3--CCLE_feature_significance_test.csv]

featureName	pValue
RAB27B_rna	0.000101919720590995
KITLG_rna	0.00244836904172221
ZFHX4_rna	0.000534555866354451
ATP1A3_rna	1.42386704601418e-05
BCL7A_rna	0.00133559992427046
BACH2_rna	0.000346420693737417
DBN1_rna	0.000285760617844906
ZNF430_rna	0.0416226286927506
SDCBP2_rna	0.0102146976796914
TST_rna	0.00044670459596508
RASEF_rna	0.135681687923957
RP11-25K19.1_rna	3.90715273294514e-07
HPSE_rna	0.052350920156362
HAP1_rna	0.00684017077853758
DCTN2_rna	0.000725429659282403
FOXC2_rna	0.00015750052097941
TOX_rna	8.11570680114833e-08
IGLV6-57_rna	0.000328951814582137
GATS_rna	0.00301086431559177
ZFHX4-AS1_rna	0.000947207614651284
RP11-620J15.3_rna	4.52203110407666e-05
TNFRSF9_rna	1.52433344385478e-05
NME5_rna	0.0830675636035919
EIF4EBP2_rna	0.0172467708831082
SLC24A2_rna	0.016875579678564
RP1-142F18.2_rna	0.105961629640851
MGST1_rna	0.00049747799882169
GLRX2_rna	0.0395306482627981
COL17A1_rna	0.000846878907303828
CAMSAP3_rna	2.18043068040831e-05
FA2H_rna	2.5043057447365e-07
LSR_rna	5.59347227876172e-06
CREBL2_rna	0.00103952248580782
FRK_rna	0.000107963754240693
ICK_rna	2.33271540304544e-05
ITGB6_rna	1.26910874105794e-08
TMEM54_rna	2.50708724285255e-05
AP1M2_rna	9.87600870572923e-05
EXOC3L2_rna	0.000586652999268861
SERPINE2_rna	0.32680047724856
OIT3_rna	0.000122756312566721
TMEM132B_rna	0.153654997505827
C1orf43_rna	0.000438627602163989
ABCA12_rna	0.000216711476224739
SYNJ1_rna	0.000940448628618514
DMKN_rna	0.000777102419776425
FAM219A_rna	1.26676470503305e-05
SMPD1_rna	3.16721245159558e-05
KLK11_rna	7.13951401664892e-05
TMEM126A_rna	0.00773490685863209
JUP_rna	5.72244234418378e-07
CHST1_rna	0.00038474226356585
TMEM45A_rna	0.00811652186996175
WNT7B_rna	2.90184120703999e-06
GUCA2A_rna	0.00183943181157809
AP1G2_rna	6.54613584099446e-07
RP11-480I12.10_rna	0.00846079517927023
FARP2_rna	9.98330192970689e-05
PRSS3_rna	0.0747808534987415
PLAUR_rna	0.0097745894564518
ZFYVE16_rna	0.000106014659726728
GYG2_rna	0.00209273390299073
ACAA1_rna	2.18100386575569e-08
MPP5_rna	0.000466947548827899
MGST2_rna	4.0745165853551e-09
HSD17B2_rna	0.757005531064069
LYZ_rna	6.46717193693006e-16
TF_rna	0.00435816562304877
FBXO7_rna	0.00745516250519267
CCM2L_rna	1.52010631785063e-06
ASAH1_rna	4.05387807224541e-05
CDR2L_rna	1.70082253240841e-05
KIAA1377_rna	0.0170831366035572
DSE_rna	7.61841475425678e-09
SASH1_rna	0.00144410540188571
ATP10B_rna	0.00324946881768159
CPN1_rna	0.0287244948301725
TRIM51_rna	1.20157522294203e-05
LGALS3_rna	3.98753917019268e-06
DOCK2_rna	4.44487764384147e-05
TCN1_rna	4.79223074570286e-08
NREP_rna	0.000261574553064713
TMEM2_rna	1.0205721565165e-08
TAOK3_rna	0.000125072111453182
NPL_rna	1.8535598472895e-05
GYPC_rna	0.0751480116746518
SSFA2_rna	1.25092453219288e-07
ZCRB1_rna	1.69094650073044e-06
DUSP6_rna	2.77825187735192e-15
TMC6_rna	4.0746403883255e-06
ZNF697_rna	1.71814855402293e-05
RXRG_rna	0.00144410540188571
IGSF11_rna	0.035073691943227
OSBPL11_rna	1.59885265956693e-06
ARHGAP18_rna	9.56774801053647e-06
BIN3_rna	0.000690151749672091
CACNA2D4_rna	0.000170954870573737
MGAT5_rna	8.32665395682611e-05
CMTM7_rna	4.85875620342182e-09
TNFRSF14_rna	9.9601904234389e-08
CLSTN2_rna	0.000730845812502312
FCER1G_rna	0.00250416941099472
TPRA1_rna	0.0188820702421635
SPRY1_rna	3.47280910920376e-06
PRRX2_rna	0.00105043182750741
KCNV2_rna	0.00477547438832965
NPAS2_rna	1.12271150893805e-10
FOXN2_rna	7.24900539668861e-06
CHST11_rna	0.000695833330359689
NUDT4_rna	1.01595291177533e-09
FAM210A_rna	0.00384861141167728
RPS6KA3_rna	2.29590062699486e-06
PAWR_rna	0.00014533810401499
FAM220A_rna	1.98712678212984e-07
AP1S2_rna	0.0253818823962427
SPRY4_rna	4.360359428751e-09
ZNF793_rna	2.59253011693313e-05
RPL37A_rna	0.0243688200193701
KIF13B_rna	3.20947907000769e-08
ALPK2_rna	8.39729693928431e-06
KIAA1279_rna	0.00146668878203171
FAM209B_rna	0.0189962275672416
LHFPL3-AS1_rna	0.080639095857869
RP11-93B14.5_rna	3.30665281104996e-07
RP11-1277A3.1_rna	9.93717792510361e-05
FMN1_rna	2.62053455667788e-07
LINC00520_rna	1.84640962352473e-10
BRAF_mut	0
RNF14_rna	0.00208853475886696
KIAA1107_rna	0.00048046392490716
PTPN3_rna	2.24717074486748e-05
PCBP4_rna	0.000186768375195112
FERMT1_rna	4.14818899429605e-05
GSR_rna	0.0170156915618062
KLC3_rna	0.000316183748238937
CALCA_rna	0.00676613813195269
ITGB6_rna	0.000130237237612485
IRF6_rna	5.32396883670286e-06
EGR1_rna	0.0153698346241993
NAV1_rna	0.126011968269243
DSC2_rna	0.000209905109926964
PRADC1_rna	1.96980899209362e-05
GPR87_rna	0.00434833886441622
USP3_rna	0.0684085519112888
DPT_rna	0.026351255263856
TNFAIP8_rna	0.000549226087233544
PSPH_rna	0.244156387331885
MYO1E_rna	0.0144202538147297
PSMC2_rna	0.0154786684999448
SPRR3_rna	0.000209905109926964
MOCS2_rna	0.000359256163953468
SYK_rna	7.31676081636694e-05
RAB8B_rna	0.00809962743977787
RIC3_rna	0.013620014761868
MAP1A_rna	0.0098449989794092
FAM83B_rna	3.6709464067352e-05
JUP_rna	3.17311875600862e-06
SLCO4C1_rna	0.000164349040672292
UBXN2A_rna	0.022762236738099
FUT1_rna	0.00991836391466224
PLEKHF2_rna	0.0236962677030472
UNC5C_rna	6.50435637299918e-06
KRT16_rna	0.000688824490864044
DACT3_rna	0.000749193067308203
SERPINB5_rna	0.000668158654754334
AP1G2_rna	0.00153299408856103
RP4-758J18.2_rna	0.361034054070865
C16orf95_rna	0.0145748313867407
RP11-44F14.8_rna	0.00426146074484075
PRKAR2B_cnv	0.0206359895476616
WWTR1_rna	1.78457648223798e-07
TIMP2_rna	5.95012044138157e-11
SKIV2L2_rna	1.21788557398673e-11
R3HDM1_rna	6.70948737009341e-13
CDC42_rna	9.68564476307451e-08
DAZAP1_rna	5.80740564981047e-14
PDCD2_rna	1.45582550340049e-10
SNRPA_rna	6.37409872040631e-13
ITGB5_rna	4.17673802219671e-14
ORC1_rna	7.8207322620718e-15
HNRNPM_rna	2.31328673256125e-12
KDELR3_rna	5.30937210292664e-11
THOC5_rna	7.75634329823345e-10
LIPG_rna	1.04327569728231e-07
CTCF_rna	3.49718573852057e-12
TJP1_rna	7.51546426724106e-10
ITGB8_rna	2.0134270258545e-11
NRF1_rna	9.99969131387941e-11
UBTF_rna	1.0976477847548e-11
ACCS_rna	6.44579284936449e-06
LDHB_rna	1.49599682559767e-09
CD86_rna	0.000265438789063142
NCL_rna	2.49978720865685e-14
BCL11A_rna	1.28719337867113e-11
EXOSC8_rna	9.29039005423754e-12
NCAPH_rna	3.1213881813466e-12
LIAS_rna	3.4263946959324e-09
GIPC1_rna	4.61267918851181e-13
EXOSC9_rna	1.74325719708078e-11
SLC25A19_rna	8.6652820785342e-12
PPAT_rna	5.19585405832177e-12
RPL36_rna	5.08815487973258e-10
EXOSC2_rna	3.62347036287871e-12
MATN2_rna	5.52740969892179e-11
RNF138_rna	2.17968105092924e-13
FAM189A2_rna	3.20432351743261e-06
CD63_rna	3.97292919080661e-17
ANP32B_rna	3.41898863007522e-14
KLRG1_rna	4.63367553655486e-15
TPM1_rna	1.4413032959486e-09
PIF1_rna	2.9909250534182e-12
CD53_rna	8.57943887813738e-06
ANP32E_rna	1.03835836909881e-11
CCNA2_rna	8.76245071503899e-14
MCPH1_rna	2.54154721165278e-09
PDSS1_rna	4.02899373461122e-11
TAF5_rna	1.10601077703214e-14
SSRP1_rna	4.73628184503859e-11
THRB_rna	1.94125905876029e-10
GUF1_rna	5.99446345139404e-07
CENPJ_rna	1.63807822697403e-10
FAM175A_rna	4.92397163269017e-09
PBXIP1_rna	4.88541525926234e-05
PSIP1_rna	2.70183145361924e-09
FXN_rna	6.83578648735811e-10
CLDN3_rna	6.82121450957821e-07
CCT2_rna	2.34210814187129e-08
CHAF1A_rna	4.34835727743697e-13
PPIC_rna	4.17673802219671e-14
AFAP1L2_rna	1.89295936035439e-11
UBE2V2_rna	5.87098080612854e-11
BNC1_rna	0.000760517477041751
FAM161A_rna	7.46817177541013e-10
THOP1_rna	8.5453005146967e-12
SLFN11_rna	5.30324591688614e-10
SNX33_rna	2.31529639754603e-08
CUEDC1_rna	2.24639195525426e-11
PTTG1IP_rna	9.54670995248558e-16
SRSF10_rna	2.54942712790238e-13
ZDHHC9_rna	2.22378122548201e-08
NOC2L_rna	2.09226930885693e-06
ARRDC1_rna	1.93621337129586e-05
PSAP_rna	3.36452241965021e-09
TATDN3_rna	1.09272319023047e-08
C4orf46_rna	1.15874899195002e-12
IFITM10_rna	8.84595968118271e-11
WWTR1_rna	1.8371315191402e-09
HSF2_rna	6.67947118998444e-07
GINM1_rna	0.00614053734125899
GPC1_rna	7.8309796075724e-10
RASGRP2_rna	1.66923737682906e-06
NTN4_rna	5.38801294215574e-09
NOA1_rna	1.42705729576293e-06
CD59_rna	4.55530636519174e-05
POMGNT1_rna	4.22954730652955e-08
TXNDC16_rna	3.2268067403057e-07
KDM2B_rna	6.21417745585327e-09
BRAP_rna	1.30658719478209e-06
DHX32_rna	1.78200894731557e-05
CECR1_rna	0.000128022349532474
HNRNPM_rna	4.11603200779191e-06
TNRC6B_rna	1.79210244715754e-05
CSF2RB_rna	0.000168225953892512
METTL21D_rna	2.75585749635578e-06
DIDO1_rna	0.000334653554520301
CORO1A_rna	2.47434470259887e-08
RAB3D_rna	0.143062236138355
HOXA2_rna	4.25879869856266e-07
WASL_rna	6.9220463317481e-08
KRT23_rna	2.29427122816342e-05
ZNF330_rna	3.759538666127e-06
TPD52L1_rna	3.56828151058357e-05
MDN1_rna	4.60469095590598e-08
HBS1L_rna	2.10143208305808e-06
TBX18_rna	0.00851214258534734
BCL6_rna	0.00584257949649376
INO80D_rna	7.21806713644219e-08
CYTIP_rna	1.02688345252652e-06
FHL2_rna	6.74747851990339e-09
C1orf54_rna	4.02230553577694e-05
MED28_rna	2.07889507334725e-09
ZNF430_rna	7.95001449496219e-07
SPP1_rna	0.000105362543613311
CXorf21_rna	5.40919558180664e-05
PPP3CC_rna	0.000331449606011391
SNX21_rna	2.07448028961914e-05
SEPT6_rna	2.58359512694873e-08
CBFA2T3_rna	7.16325165322361e-06
GTPBP3_rna	1.91365339858253e-07
MATN3_rna	5.0479032683501e-06
MATN2_rna	3.96781276873826e-08
PIK3C2B_rna	0.0134455463493149
RNF128_rna	3.66959192732853e-06
EIF2C4_rna	1.90276012169574e-06
ZCCHC11_rna	2.38976486926414e-07
RNF138_rna	1.00705302775907e-07
CCNJL_rna	6.59778324009936e-09
PHF21A_rna	5.80853364605137e-09
CD63_rna	2.49223642469749e-08
MYC_rna	1.2233951665796e-05
AGPAT9_rna	2.40584647735949e-07
TPM1_rna	6.02142764786281e-07
SMAD4_rna	3.70830902305122e-07
C19orf52_rna	0.000565490307050066
CD53_rna	4.64202463481793e-06
GATAD2B_rna	5.90520729879843e-07
TNFRSF21_rna	1.34352954031265e-08
LUC7L2_rna	3.04375503852293e-05
NACC2_rna	9.51231265361771e-07
ANKRD1_rna	5.65340107727738e-06
ASAP2_rna	1.24220394635996e-06
C18orf25_rna	0.0011161195717917
SLC35B2_rna	2.75585749635578e-06
DMKN_rna	0.00113101726256387
FUBP1_rna	5.25199460480755e-07
C4orf29_rna	8.88854644501958e-09
DYNLT3_rna	3.91181957869305e-08
ARHGAP12_rna	0.00196700736967503
HTRA1_rna	4.93776014865027e-10
CDKN2AIP_rna	0.00025381134261903
ZBTB5_rna	1.09651484518968e-05
PXDC1_rna	2.65629437367148e-06
UPF3A_rna	3.39139368321865e-07
CNBP_rna	4.83328066439658e-05
TM4SF1_rna	1.20435767289379e-07
GPRC5C_rna	2.75585749635578e-06
FEZ2_rna	4.81199044376006e-06
MSL2_rna	3.92303372253314e-09
PTRF_rna	1.63821410174721e-06
ZNF852_rna	1.13216437696576e-07
CUEDC1_rna	2.45657766478e-08
SLC35C1_rna	0.0231442609364646
TTC32_rna	1.36421348482865e-05
AHNAK2_rna	5.89353481353733e-06
RSBN1L_rna	3.05974715597932e-07
MORN2_rna	5.16997424919434e-06
ARID2_rna	5.4226495653498e-06
TDRD7_rna	0.00404797242546768
HRCT1_rna	6.24555126389235e-05
PLXNB2_rna	2.68909216931638e-06
FAM114A1_rna	2.40401627292e-08
ADH4_rna	0.00528544942268177
TMEM57_rna	2.68074579528752e-05
C4orf46_rna	1.62284549042277e-09
SLC25A3P1_rna	0.0215253264376788
ZNF503-AS2_rna	1.0289068611096e-05
AL034548.1_rna	4.77605659378505e-09
CTD-3107M8.4_rna	6.54557739004234e-08
POLG2_rna	1.80225040072251e-05
CTB-36H16.2_rna	8.94949353839675e-06
RP11-389C8.2_rna	0.000790559922660756
CTD-2267D19.2_rna	3.08016359224058e-07
LOC101927884_cnv	0.00335320300483679
PRSS22_rna	4.21845831352742e-06
PLEKHO1_rna	3.96238335892961e-06
EPN3_rna	1.10151486580797e-05
OSTM1_rna	1.26644305241999e-05
CEACAM6_rna	2.44172227732311e-08
TASP1_rna	1.74832477066692e-06
FXYD3_rna	1.98574996715183e-07
PCBP4_rna	7.34321580332383e-07
ZFHX4_rna	0.000453022067550185
MAGED2_rna	3.11202328130332e-06
GDPD3_rna	2.32033619691217e-09
SYDE1_rna	7.63551722234685e-07
APLP1_rna	1.57981533082591e-07
CNTNAP1_rna	2.1673194038836e-07
GALNT3_rna	8.36064181792197e-08
EVA1A_rna	1.88674126385921e-05
GJB6_rna	7.78075896424031e-06
SH2D3A_rna	4.98426427628203e-09
TNFRSF19_rna	6.24843363325717e-05
TMOD2_rna	3.78017558626439e-06
ERP27_rna	5.57881631142914e-07
ABCA12_rna	0.000249390127778484
ZEB1_rna	1.89560139721638e-06
AK5_rna	8.36064181792197e-08
TBCEL_rna	9.87759572867774e-05
HSPA13_rna	8.18552337200595e-06
KCNMA1_rna	0.00330089054730544
STARD9_rna	0.00212025185987283
DENND2D_rna	1.92476815591983e-08
PTX3_rna	0.000491427712872986
FAAH2_rna	0.000793330862932687
PPP1CA_rna	5.88587933077179e-05
JUP_rna	6.37252345820108e-08
MSRB3_rna	1.63657226659378e-07
PCED1B_rna	0.000105154180169623
LRRC57_rna	0.0048201363782393
TMEM30B_rna	1.76638930517599e-07
AP1S2_rna	1.09419295332521e-06
NKX2-5_rna	7.13484180724708e-05
LPAR5_rna	3.78017558626439e-06
BACE1_rna	5.30264413904036e-07
BCR_rna	1.36955860916675e-06
ALPK2_rna	6.87910649016873e-05
C6orf225_rna	2.77011599411692e-06
HOXD-AS2_rna	7.22127116503541e-07
RP11-620J15.3_rna	7.23304087935863e-05
RNU6-19P_cnv	0.294061902389978
ZNF263_rna	0.0041066820143928
BAZ1B_rna	0.00235274503805944
GIPR_rna	0.0786760816963203
QSER1_rna	0.00923641424701435
VPS35_rna	0.000874648710626105
MCM2_rna	0.104717798549163
XPO1_rna	0.000284853244648992
ZNF586_rna	0.000587769141229551
RBBP9_rna	0.0159575297362974
VWA8_rna	0.000720349708316411
ACD_rna	0.0176776874651987
KAT8_rna	0.0187318906534769
ADAP1_rna	0.0280271257485975
WASL_rna	0.00198962558124546
TUBD1_rna	0.244332382568604
C6orf62_rna	0.000382693054120854
SPR_rna	0.00735921980697558
CPSF3_rna	0.0430420696502326
OPN4_rna	0.0464713840090324
PNPLA7_rna	0.107425913513103
ATPIF1_rna	0.247244918069678
CHD1L_rna	0.00125530252917002
BTBD2_rna	0.00728089835978735
DSC1_rna	0.032967760823072
CAPN11_rna	0.00187293840643882
OLA1_rna	0.000450156848767687
PELI2_rna	0.0958422615786679
PRDM16_rna	0.0648751861328983
GPR158_rna	0.00434517525905747
BEND6_rna	0.00360259297524832
ROBO4_rna	0.00724201881438385
RHBDL2_rna	0.244332382568604
PQLC3_rna	0.115469721979199
PGLYRP4_rna	0.0306867245774769
ZDHHC3_rna	0.0520447751838113
BTRC_rna	0.00686335018527942
DCHS1_rna	0.0808297613523707
AFAP1L2_rna	0.0565246796554309
CXCL10_rna	0.00201374885332711
TBCA_rna	0.0318810150995177
NAA16_rna	0.0227596855511249
MZT2A_rna	7.11733783755442e-05
JAKMIP2_rna	0.0222312561222073
FAM109B_rna	0.00340152710658192
C9orf50_rna	0.00117164612300146
RP11-151N17.2_rna	0.0127590862566862
SDR42E1_rna	0.0518288069096615
RTN4RL2_rna	0.00626026482480501
SMOC1_rna	0.0107882088524498
NT5M_rna	0.0852806970516717
HBD_rna	0.0958422615786679
RP11-51B10.2_rna	0.0104604821729346
SUMO1P2_rna	0.975013976034611
FLJ14082_rna	0.00686335018527942
RP11-521D12.1_rna	0.000182959896732893
IQCJ-SCHIP1-AS1_rna	0.162445934903049
PRSS58_rna	0.120947209142241
RP11-16N11.2_rna	0.0051951168473557
RP11-669C19.1_rna	0.117343244154963
ADSS_cnv	0.103194790762258
GCM2_cnv	0.00909275767151231
LOC285766_cnv	0.000825410037670869
OR2B2_cnv	0.00358200646401624
PHF20_cnv	0.0400888253074305
RREB1_cnv	0.00592820911105111
SETD6_cnv	0.160303481465333
SLC39A14_cnv	0.0748003579082967
DNASE1L1_rna	0.000281474443839784
EMD_rna	2.89334434497586e-06
RPAP1_rna	4.19779691524191e-05
ZC3H4_rna	9.42117432828436e-05
ADAMDEC1_rna	0.000725450147617407
ABCA6_rna	1.9630652011356e-06
GATS_rna	0.000596029332554136
BAD_rna	0.00483150549763302
GDE1_rna	0.000126568642679983
CCL26_rna	0.00271920343606853
FMO3_rna	0.0222919385489914
DNASE1L1_rna	0.000715310039185319
GPRC5A_rna	1.69133679131595e-05
MDH1_rna	0.0104199504083674
PLEKHO1_rna	5.8897429940886e-05
SKIV2L2_rna	0.000539434882296068
RRM2B_rna	1.99989503312517e-05
PRDM6_rna	0.0182803151375898
LIMCH1_rna	0.00012999671015835
CBFB_rna	4.35391036621087e-06
LLGL2_rna	0.00157747716465019
SLC25A3_rna	0.000281931510849048
EDN1_rna	0.000214320126542679
ME2_rna	9.34170955878341e-07
NFX1_rna	0.000660273747467534
BAX_rna	0.000116788560468432
TMEM40_rna	6.46223818870021e-05
CPXM1_rna	0.0154662965493351
KDM2B_rna	0.000177019251245709
BLVRB_rna	0.000351081351304042
WDR7_rna	0.000214320126542679
SPAG7_rna	6.81241593151144e-06
NUP50_rna	0.000530717195443089
HSD3B7_rna	0.000132330495812215
C19orf21_rna	0.000660273747467534
FBXO7_rna	0.00489789017972558
RAE1_rna	0.0390228964483344
PXMP4_rna	0.000594605733276727
CHMP4B_rna	0.00197295242655679
TNNC2_rna	0.019848464223058
ACOT8_rna	0.000935936011357932
MIB1_rna	0.000265624177505862
FNDC3A_rna	0.000774583737463474
MAPK3_rna	0.0016378612402491
POLR2C_rna	0.201619992956222
TMCO7_rna	0.0193888605973675
GGA2_rna	0.000328274971849985
IL21R_rna	0.000189814142212095
GABPB1_rna	0.000125445015711187
INTS9_rna	5.36550613683973e-05
ERI1_rna	0.0007384948718645
PIH1D1_rna	0.119339994515638
ITGB8_rna	0.000277179013722713
TFEC_rna	0.00148511110295573
CPVL_rna	0.00042517596425722
WASL_rna	0.00105204507020985
TRDMT1_rna	9.49325592242369e-05
MAPK8_rna	0.000397888503068351
SEC23IP_rna	0.0031594624298504
NUP88_rna	0.000386472124468539
C1QBP_rna	3.34344514911167e-05
BLMH_rna	1.41430133139329e-05
ZNF330_rna	3.50719676602004e-05
DHX15_rna	0.000166493394751014
SC5DL_rna	5.07251965467581e-05
CCDC86_rna	0.0286041012814757
SCNN1A_rna	0.000125445015711187
KCTD20_rna	0.000885919444148944
FBXL4_rna	0.00283889515884331
TBP_rna	0.00415318429585064
CLINT1_rna	0.000517886522519547
FGF12_rna	0.0657180203568403
GNB4_rna	0.0024935430840469
KLHL24_rna	0.049889229182489
LMAN2L_rna	0.000117838956062435
NCL_rna	6.22718447939735e-05
CHST10_rna	0.00707903030819066
CHMP3_rna	0.00247553379090269
SRSF7_rna	0.00460552119483527
ARTN_rna	0.00336730391071872
C1orf54_rna	7.76889817215316e-05
WDR34_rna	0.000585059994766489
GNA13_rna	0.00177826488923186
EXOSC8_rna	0.034859964449675
TRMT1L_rna	0.0187168935116138
TMEM156_rna	0.0328349725586773
SMU1_rna	0.000277179013722713
WFDC3_rna	0.00320461189969554
STAU1_rna	1.54691714152e-05
MEA1_rna	0.000205245552891453
RAB17_rna	0.00201713789022283
POLR1B_rna	0.00119048300217753
CLPP_rna	0.00429927578438159
RBM42_rna	0.000270190841815989
UBA2_rna	0.0710328715044264
SIX1_rna	0.062257663374925
LAMA5_rna	4.12279132491597e-05
ZNF236_rna	0.00368953900777628
EDA2R_rna	2.08514813139399e-06
RPA1_rna	0.000325523726338778
ITGB4_rna	8.1122657966889e-06
LGR6_rna	0.0517067506834388
ZFC3H1_rna	0.00123708154038402
GSTM3_rna	0.00703262054121338
PPHLN1_rna	0.00136623398886875
DDB2_rna	8.13259752539671e-05
RNF138_rna	7.2187881327945e-05
MTO1_rna	0.00275857846887345
MAP3K7_rna	0.000140813408753193
PRPH_rna	0.000825251658760405
MDM2_rna	1.16226834702627e-08
TFAP2A_rna	0.000160745942595792
KIAA0319_rna	0.00235276398857455
ACTR2_rna	2.60259848475324e-05
ATAD1_rna	0.00133537134016048
KIAA1109_rna	0.0653970280023537
GSTCD_rna	0.000281931510849048
METTL20_rna	0.00755847529884361
KLRG1_rna	4.48889395577011e-05
MTMR6_rna	0.00022184963597636
ABHD13_rna	0.00401161119806721
CYP1A1_rna	6.22719109361161e-05
MARVELD3_rna	9.15500088419255e-05
MBD1_rna	0.000225706849331508
ERBB2_rna	0.000205245552891453
STAC2_rna	0.00866119223056593
URB1_rna	0.000178573057979635
FAM163A_rna	0.00135587408409659
RHBDD1_rna	5.04181721311846e-06
RABL3_rna	0.0177471482306115
NICN1_rna	0.00392878477210966
METTL14_rna	0.000996295112139897
TNFRSF21_rna	7.24660780194645e-06
MCPH1_rna	4.44674253770123e-05
ATP6V1B2_rna	0.000418194864474124
HMBOX1_rna	1.48657565687864e-05
ZCCHC7_rna	1.48657565687864e-05
C9orf142_rna	0.0175377272736879
SEC16A_rna	0.19099531584468
ZNF214_rna	0.0748874484769813
NPAS3_rna	0.0774280896013064
ATP5A1_rna	1.97064035204812e-05
HNRPDL_rna	1.50359413506038e-06
MARVELD2_rna	0.000103912592171961
TRAPPC8_rna	9.32267967066633e-05
PID1_rna	0.000245955320906845
OXA1L_rna	0.000818754149797993
RBM45_rna	0.00022184963597636
DPY19L4_rna	0.000167960169662039
EEF1A1_rna	7.2187881327945e-05
TIMP4_rna	0.000812304131393942
DUSP2_rna	0.000435851906429044
NBL1_rna	3.6785460369475e-05
LRRC36_rna	0.0016378612402491
CCDC107_rna	0.0242923610698592
IQCC_rna	0.000571008574082147
TRAPPC10_rna	0.0184974771535302
ZNF333_rna	5.78116200393891e-05
GMEB1_rna	1.59369815757477e-05
ZNF496_rna	0.000485070942706808
CNST_rna	0.00127556694567732
CGGBP1_rna	0.000328274971849985
FAM175A_rna	5.83521331756968e-05
ADORA1_rna	0.0282868888320967
CLASP2_rna	0.000177019251245709
CDS1_rna	2.52794709485367e-05
RHO_rna	0.062257663374925
DUSP7_rna	0.0130407923088085
CASP3_rna	0.00114551084969488
PAPD4_rna	1.24173979694168e-05
KIAA0895_rna	0.000245955320906845
ADAMTS15_rna	0.000112674629999983
TMX3_rna	0.000312088260682684
PLEKHA7_rna	0.000805901287207965
MTMR10_rna	0.00486459539239983
DPEP2_rna	7.35275353207231e-05
TMC4_rna	0.00109361861457513
TSR1_rna	0.0248513999776187
KRT80_rna	0.000289203617364087
RFWD3_rna	0.00266110303163888
POLR3D_rna	0.000274831017879379
FAM84B_rna	0.000172433765407408
MAT2A_rna	0.000539434882296068
INPP5D_rna	1.67467714150795e-05
PPIC_rna	2.67934348119773e-05
CEP120_rna	5.46668125094946e-05
AFAP1L2_rna	0.00198758121566961
UBE2V2_rna	0.00116330787607062
HNRNPA3_rna	1.27968096142579e-05
SDR16C5_rna	0.000317398915206817
C1GALT1C1_rna	0.00251167216546481
ADRA1D_rna	0.000258909660910389
TCEAL1_rna	9.94546467579813e-06
ZMAT3_rna	1.42326801754643e-06
ABCD2_rna	0.00572282458195367
INSM1_rna	0.121434351018653
C2orf70_rna	0.00412451219001519
TNK1_rna	0.00213944238588859
SMAD2_rna	0.000435851906429044
SWI5_rna	9.45321446114693e-06
TMEM39A_rna	0.214282787596292
MTX3_rna	0.00785992639659644
GTPBP6_rna	0.0647589214012039
PER1_rna	7.02216148658436e-05
B3GNT3_rna	0.000481108176158888
SSC5D_rna	0.00564641620262877
SSR4_rna	0.0237442555548328
KCTD2_rna	0.00195842253207346
AEN_rna	4.88569032341636e-05
YIPF6_rna	7.76889817215316e-05
RIPK4_rna	3.75645476799842e-06
FAM190A_rna	0.00195119192500581
GDF3_rna	0.0153732656737894
KRTAP19-1_rna	0.00978051633262537
DUSP8_rna	0.00553351955644328
XPOT_rna	8.82815218606664e-05
INPP5J_rna	0.00197295242655679
C12orf56_rna	0.0146465828919425
OLFML2A_rna	0.000715310039185319
BCAP31_rna	0.000692802460856535
TEX38_rna	0.00591796324844995
BCL9L_rna	0.000170930261193974
NAP1L1_rna	0.00018816852713148
SRSF10_rna	6.4027014812884e-05
KRTAP1-1_rna	0.00240468044328001
RPL14_rna	0.0069406198407355
PPIA_rna	0.00595770191391825
LONP1_rna	0.000351081351304042
NF1_rna	0.205517093821771
ZNF418_rna	0.000571008574082147
SLC22A5_rna	0.000151134644276705
PIGN_rna	0.000599432781370948
S100A10_rna	4.66131942033884e-05
AADACL2_rna	0.0151886805535864
MAK16_rna	3.24870820870459e-05
TTC37_rna	0.0205557007723341
CDC42BPB_rna	0.00140840794446452
MUC2_rna	0.0140357519885281
UBE2J1_rna	0.000604296281767173
L1CAM_rna	0.000160745942595792
C6orf225_rna	0.00534987832724661
FKBPL_rna	5.07251965467581e-05
STK19_rna	0.0062843684373042
HSPA1B_rna	1.31872669952889e-05
CCHCR1_rna	0.00965690658664503
GNB2L1_rna	0.00223558699646824
RP9P_rna	0.00506747368310288
TRAV8-6_rna	0.00128535948087996
KRTAP4-9_rna	0.247526013825654
DNAJC9_rna	0.00527797604952793
EMP2_rna	3.18697310487498e-05
AMZ2P1_rna	0.0286041012814757
RSBN1L-AS1_rna	0.027200400643551
RP3-415N12.1_rna	6.16970681292135e-05
MTMR9LP_rna	0.00466909098165232
FXYD7_rna	0.00750925374796642
SLC12A8_rna	0.000461743304757779
EXOSC6_rna	0.00332006947878967
SNHG14_rna	0.000306860885885024
RPL3P7_rna	0.000270190841815989
RP11-396C23.2_rna	0.251129342778668
DLG1-AS1_rna	0.0184974771535302
DHX9P1_rna	0.00336730391071872
RP11-432J24.6_rna	0.0137809255857677
PRRT3-AS1_rna	0.000258909660910389
LL0XNC01-116E7.2_rna	0.000469400300728131
RP4-560B9.4_rna	0.000715309486342064
TTN-AS1_rna	0.00320461189969554
RP11-126K1.6_rna	0.000339499035625816
C1orf226_rna	3.18697310487498e-05
CTC-228N24.3_rna	0.053579351963697
RP11-727A23.5_rna	0.00226851244766385
RP11-629G13.1_rna	0.00307089850981844
OR7E5P_rna	0.145196648031626
RP11-715J22.3_rna	0.00334361073716782
CTB-36H16.2_rna	0.00185943237798737
RP11-320H14.1_rna	2.29354089646976e-05
CTD-2319I12.1_rna	0.979887327852834
EPPK1_rna	0.00231872536967402
RP11-109D9.4_rna	0.11523628166312
CTD-3195I5.1_rna	1.51646026803862e-05
RP11-17A19.1_rna	0.0201993818206186
ZNF488_rna	0.000404552639148489
RP11-687F6.1_rna	0.00110211273689758
AKAP10_cnv	0.0091469576285537
ANO1_cnv	0.0158433930146147
ASIP_cnv	0.00195841868347955
C1QBP_cnv	0.000557271927927606
C20orf173_cnv	0.00187328290391615
C8orf4_cnv	0.0150060498451925
CBLN2_cnv	0.00129521772430431
CDH2_cnv	0.0051717557536055
CFAP61_cnv	0.166246064739576
CST1_cnv	0.107841664854859
CTTNBP2_cnv	0.0912038585224635
DCP2_cnv	0.653934857769343
DEFT1P2_cnv	0.000139570968255628
DHX35_cnv	0.00694061277660482
DSC3_cnv	0.00675985158064767
DSCR9_cnv	0.263092287261275
DUSP26_cnv	0.00145177936168344
DYNAP_cnv	0.0007745813718237
EPG5_cnv	0.00165018596732851
ERICH1_cnv	7.35272287606824e-05
FAM83G_cnv	0.00515424184531583
FBXO15_cnv	0.00133536760265054
FGL1_cnv	0.000263368074754306
FHOD3_cnv	0.00266110138329777
GALR1_cnv	0.000715307274971973
GATA6-AS1_cnv	0.0201993739880305
GPR183_cnv	0.0976816616276883
HAUS1_cnv	0.00121824013700548
KC6_cnv	0.00392877574640345
KCNU1_cnv	0.00448072759219046
LINC00363_cnv	0.140415182317468
LINC00382_cnv	0.0589494141791489
LINC00396_cnv	0.147021540231146
LINC00598_cnv	0.0363988090619946
LINC00613_cnv	0.000831796348357519
LINC01029_cnv	0.000543841396374803
LINC01065_cnv	0.0431459705450263
LINC01256_cnv	0.000526407325711464
LINC01273_cnv	0.00285929468829268
LINC01288_cnv	0.00262300216473097
LINC01370_cnv	0.00628436189805152
LINC01432_cnv	0.143389155036993
LINC01441_cnv	0.00165018708121001
LOC100130964_cnv	0.016034955755914
LOC100287072_cnv	0.0117016262974801
LOC100505817_cnv	0.00155389846847541
LOC100506384_cnv	0.00170036366847671
LOC101927159_cnv	0.00479861410186964
LOC101929172_cnv	0.000235627072329832
LOC339298_cnv	0.000793232848255832
LPAR6_cnv	0.0207962648055615
METTL21EP_cnv	0.106884806767947
MIR1288_cnv	0.00365097570411998
MIR1302-5_cnv	0.00203206302261227
MIR2681_cnv	0.188036760306694
MIR3194_cnv	0.00161345352940825
MIR3616_cnv	0.00251166430234473
MIR383_cnv	0.000127701750979038
MIR4326_cnv	0.00249353995730528
MIR4533_cnv	0.00251166902021496
MIR4743_cnv	0.000958159367437965
MIR4759_cnv	0.943201874071617
MIR5096_cnv	0.00322740642536869
MIR744_cnv	0.00101193795105158
MIR924_cnv	0.00173891319518309
MOCOS_cnv	0.00384751217656331
MRPL21_cnv	0.0488749110940738
MYO16-AS1_cnv	0.148863893947534
NEIL2_cnv	0.000155185571308626
NIM1K_cnv	0.0573508269858089
NRG1-IT3_cnv	0.00134558668732208
PCAT18_cnv	0.00741166834642767
PGM2L1_cnv	0.0221638229995731
PGM5P3-AS1_cnv	0.0504029710983016
PHF20_cnv	0.00133536947140466
PPAP2C_cnv	0.00191541898029166
PURG_cnv	0.000580340345751814
RNF121_cnv	0.0195028810489702
RUNX1-IT1_cnv	0.31801670017219
SALL3_cnv	0.000454201476221734
SETD6_cnv	0.809446016381248
SHANK2-AS1_cnv	0.0237442555548328
SHISA2_cnv	0.0294105559923898
SIK1_cnv	0.246630865373916
SLC16A13_cnv	0.000284336290829866
SLC30A5_cnv	0.261692180920888
SLC39A14_cnv	0.000156558438426732
SMIM11_cnv	0.368177017884362
SMYD4_cnv	0.00139775337305751
SOGA1_cnv	0.00382076117868664
SPAG4_cnv	0.00171312376252362
SPINT4_cnv	0.000812302900042614
SS18_cnv	0.00806682843188019
STAU1_cnv	0.00260412962097774
TAX1BP3_cnv	0.000914188296495289
TGM2_cnv	0.00517175294711465
TM2D2_cnv	0.0148253563284914
TMEM191C_cnv	0.0979037196282783
TRIM13_cnv	0.0248513818569048
TRPT1_cnv	0.188036760306694
TSHZ2_cnv	0.00104390557671329
UNC5D_cnv	0.00271920343606853
YWHAB_cnv	0.00545938520491815
ZFP64_cnv	0.00166260159075738
ZNF18_cnv	0.000786970266818441
ZNF280A_cnv	0.049761438987577
ZNF280B_cnv	0.0470196757216369
ZSCAN30_cnv	0.999999977983427
TP53_mut	0
TNFRSF12A_rna	1.71397234941658e-08
R3HDM1_rna	3.9277548548911e-07
DCBLD2_rna	1.84825429196884e-08
MCM2_rna	1.91390855388818e-06
SNRPA_rna	9.48558510551184e-09
ABCB1_rna	0.00021398610670454
ORC1_rna	8.02623489556775e-08
CEP152_rna	3.82068951513865e-05
ORMDL2_rna	0.0215975347788705
PRPF38A_rna	4.18330361200088e-07
EIF4EBP2_rna	4.94564875394399e-07
TAF5_rna	1.35444885698839e-09
MTA2_rna	1.30955294844895e-07
MIS18A_rna	3.50237411153245e-05
GMEB1_rna	8.57812379241212e-09
PEA15_rna	2.92131709693802e-06
TM4SF1_rna	6.69345812359138e-06
PER1_rna	5.67267346895561e-05
PTTG1IP_rna	1.57078731778594e-08
GPR39_rna	4.14837180103264e-05
AC093673.5_rna	7.99972502250756e-07
BZRAP1_rna	4.13425060621305e-10
TNFRSF12A_rna	1.01812047736188e-16
CCL26_rna	6.41529358117818e-12
WWTR1_rna	1.51729993210616e-15
RAI14_rna	3.65145940752156e-16
DCBLD2_rna	2.09626319101569e-15
LIMCH1_rna	8.25242276233728e-12
CBFB_rna	3.73114975002308e-10
FSTL3_rna	1.55574226168997e-13
ACTN1_rna	4.08719533172665e-12
NTN4_rna	9.12447650947883e-17
CCNT2_rna	4.71931526828177e-08
TGFB2_rna	3.19839346694348e-16
TBC1D2_rna	6.01092209670162e-13
INTS9_rna	1.5818487950646e-09
ATP5SL_rna	2.9933752269176e-06
CAV2_rna	1.69934056784197e-15
CAV1_rna	9.92711416971225e-17
PIP5K1B_rna	3.56710624151139e-10
SMARCD2_rna	4.19076992393448e-13
RND2_rna	0.131792127634927
DDX55_rna	5.43997647588302e-10
SLC16A10_rna	1.11151408014114e-10
NR3C1_rna	2.50324325029074e-07
LIFR_rna	5.8148228498295e-12
AMOTL2_rna	2.09626319101569e-15
ERRFI1_rna	4.65081837749062e-14
F3_rna	2.64721187317445e-15
MED28_rna	1.10819665955835e-13
CHST3_rna	2.72632711185309e-12
NDUFAF4_rna	1.25156729233106e-10
SLPI_rna	2.15471785062702e-07
RGS13_rna	2.24192405905888e-06
HELZ2_rna	7.37977382413186e-12
NGF_rna	7.22122532739149e-09
ANXA1_rna	9.75267204810442e-15
TRA2B_rna	6.37045911249243e-12
ULK3_rna	1.95395361169281e-10
EPHA2_rna	1.11473196430444e-14
VASH2_rna	8.07465629373349e-06
PHLDB2_rna	4.11301303864194e-14
EAF2_rna	9.89062231796786e-12
PDGFC_rna	1.71142718100111e-12
EIF4EBP2_rna	1.02745148291216e-13
PTPN14_rna	3.53258903848845e-16
CD109_rna	1.21335259663268e-13
CLDN1_rna	9.78849777242736e-10
SGMS2_rna	7.65350542058348e-13
GPX8_rna	1.34355161306242e-15
LARP6_rna	1.33268657462921e-15
NNMT_rna	1.05903096518237e-13
KRT80_rna	1.0441706193983e-16
LTBP3_rna	2.75635889747336e-10
PXDC1_rna	1.1683965345102e-13
AFAP1L2_rna	1.4476500791574e-06
FOSL1_rna	4.61526887150878e-14
CRLF3_rna	9.71329300912274e-07
RP1-163G9.1_rna	0.34066007752427
PTRF_rna	5.47592595348367e-15
ARSJ_rna	3.89241643764001e-20
C1S_rna	2.55714936949805e-09
GPR39_rna	7.77085777266716e-11
KIRREL_rna	1.49247662009527e-12
CSF1_rna	2.66860587340445e-12
AHNAK2_rna	1.71313717884301e-15
IFIT1_rna	1.72820103786274e-13
NHS_rna	6.7876203076319e-17
C15orf52_rna	6.55166052412197e-12
ARID2_rna	1.08552585886038e-12
S100A10_rna	2.34646960979415e-15
ASPH_rna	3.14580900332649e-16
ITPRIPL1_rna	4.67447901911278e-12
ANXA2P1_rna	6.71398488470318e-14
ANXA2P3_rna	4.14444223477298e-15
RP11-10O17.2_rna	1.25983437646179e-10
LINC00592_rna	2.80268275982135e-09
RP11-490M8.1_rna	5.53740371317304e-17
CTD-3252C9.4_rna	3.59786085859918e-12
PRSS3_rna	0.00118494217387618
ERCC1_rna	5.02451606705978e-05
GYG2_rna	0.326322435202772
ROPN1_rna	0.0790333690416609
OSBPL3_rna	6.90075396488814e-08
SPEG_rna	0.000272713027138054
SSH1_rna	0.00542528264297577
MGST2_rna	7.19447668458872e-07
KIF9_rna	2.07438708060248e-05
LYZ_rna	4.14298088834332e-12
ITGA6_rna	4.19132275422708e-11
HIVEP1_rna	7.07126907803423e-10
FBXO7_rna	0.122098145577238
FERMT1_rna	2.75363148578807e-06
ETFB_rna	4.04805015136182e-06
CYP3A5_rna	0.0455193931910614
SFXN3_rna	6.08780162091287e-09
KLF3_rna	1.13586332585727e-05
WNT5A_rna	3.38263114396994e-05
PLA2G4A_rna	4.5672124344774e-06
ATP10B_rna	0.00672426046053075
CPN1_rna	0.00132141472614168
TSPAN8_rna	0.000740057292257966
ZNF331_rna	2.95067525132197e-05
SLC35D2_rna	1.21580399616981e-07
NES_rna	1.04493436802787e-05
RNF128_rna	2.62965369586914e-07
TCN1_rna	1.43269213019864e-08
NPL_rna	0.000459901016101999
SSFA2_rna	6.97850052896079e-08
DUSP6_rna	1.73099857060401e-18
BIN3_rna	0.00119755627044989
HMGA2_rna	5.40410651795934e-07
CMTM7_rna	3.32602610456392e-11
LMNA_rna	1.59402639592544e-06
SPRY1_rna	1.02807898993734e-05
DCLK2_rna	5.0679394611244e-05
NPAS2_rna	4.78910350414462e-10
KCNK3_rna	9.87274828237379e-07
ZNF680_rna	2.48143196064128e-05
FOSL1_rna	5.1993844848257e-06
PAWR_rna	0.00282745951065952
GPR35_rna	0.00939035366063853
C16orf52_rna	7.38013583874926e-08
SPRY4_rna	1.98228738654499e-10
UBQLN2_rna	3.09757182026498e-05
ZNF682_rna	1.7635000386362e-07
TOR4A_rna	1.31609797502087e-06
ZNF611_rna	2.42668065229704e-05
LINC00665_rna	7.6155264523469e-07
RP11-93B14.5_rna	0.000109129101928877
DIAPH2-AS1_rna	0.000135624690266046
ETV5_rna	4.36666538032063e-09
MYO15B_rna	0.000726644910846766
NINJ2_cnv	0.427844274438252
TSPAN6_rna	1.77951079872256e-11
CD38_rna	6.74651573637324e-09
TNFRSF12A_rna	1.05009882757681e-09
TEAD3_rna	9.65080313262557e-07
TRAF3IP3_rna	5.63503900565768e-05
DEF6_rna	7.76717080624622e-05
CCDC28A_rna	7.00201826203508e-09
RAI14_rna	1.77159599604167e-07
CNTLN_rna	0.0634179262292041
PDZD4_rna	0.0100590703949478
CBFB_rna	2.57396286543391e-10
LAPTM4A_rna	3.84764540143635e-10
PVR_rna	5.85575898756593e-09
DHRS2_rna	2.77936634965873e-06
MANBAL_rna	6.45717351512366e-11
PLAT_rna	1.99557153730715e-06
INTS10_rna	7.26692142223352e-09
JAK3_rna	4.57653139911837e-05
TFEC_rna	5.64952974018713e-07
MS4A6A_rna	0.000485734859655899
TDP2_rna	0.000997133350613558
ASF1A_rna	1.910525431437e-08
LNPEP_rna	2.47479304752041e-06
ST8SIA4_rna	1.3782483490133e-08
INO80D_rna	6.08571536515207e-07
ATF2_rna	5.04188700067052e-09
ERRFI1_rna	4.4710667509792e-09
EXOC8_rna	8.71229254691362e-06
F3_rna	1.03160249244389e-10
AVPI1_rna	3.31696426263877e-08
PROSER1_rna	4.43325451032699e-08
TMEM54_rna	3.19631748730077e-06
OBSL1_rna	5.23438126027799e-09
SNX21_rna	6.25113063505436e-10
BMP4_rna	1.80747484788019e-06
TRAP1_rna	0.0689399541841875
PLEKHG3_rna	7.5545607502461e-10
EVI2A_rna	0.00118416925366121
ARHGEF6_rna	2.38824784518022e-08
SLC35D2_rna	1.01333766554025e-08
EDA2R_rna	6.43138042126686e-05
NUP210_rna	1.30962192932963e-08
ALOX5AP_rna	1.84139378848e-06
DOCK2_rna	1.08261699231688e-08
EMP1_rna	2.86108661188654e-09
URB2_rna	1.28860244975867e-05
SETDB2_rna	3.38841390583615e-08
MYO1G_rna	4.52790662555554e-08
ANP32B_rna	2.08343439252647e-09
LRRC49_rna	5.01239204949722e-05
FNBP1L_rna	4.08473516884167e-09
TPM1_rna	1.65304208608027e-08
GAS8_rna	2.49761967244728e-06
TRIM65_rna	5.07422035263561e-06
CD53_rna	5.76894039272599e-09
TUFT1_rna	3.79542176700002e-08
PARP1_rna	1.95927816083456e-09
LBR_rna	6.53317560929924e-07
ANKMY1_rna	1.36050979346516e-07
TRPC1_rna	0.02045080251038
TIFA_rna	2.62142744472426e-08
GZMA_rna	0.000104845966528951
TNFAIP8_rna	1.19087461924805e-08
G3BP1_rna	1.85609458173764e-08
DOCK11_rna	2.63708708854796e-10
CCDC25_rna	7.53924849731267e-08
ARHGAP39_rna	1.03593776415851e-08
ZCCHC7_rna	5.55086090212945e-10
FLI1_rna	3.93477964735878e-07
CENPH_rna	4.7561583933472e-07
ELMO1_rna	2.27544913500497e-09
NR2F6_rna	1.33993244515761e-06
LAPTM5_rna	3.58539366008928e-06
PPM1K_rna	4.26802355576006e-06
BSN_rna	0.0333128755630096
F2RL1_rna	3.24697699030283e-08
LARP6_rna	3.89056941745565e-08
LAIR1_rna	1.55691734480278e-06
PNOC_rna	6.6594461108395e-06
IRF2_rna	5.25085198875649e-10
CMAHP_rna	8.66184181402808e-06
RHOH_rna	3.18733718654094e-07
PPIC_rna	1.8309073101795e-10
HNRNPH1_rna	3.9478854194233e-06
AFAP1L2_rna	7.9714451791642e-07
KLF13_rna	3.36443306110442e-08
C10orf35_rna	1.39800233737121e-07
BSG_rna	6.06076105091123e-06
TCEAL1_rna	6.12390999082456e-09
PDP2_rna	4.43755937156938e-09
FKBP2_rna	4.450561111931e-06
MSL2_rna	5.74731659473509e-08
ANGEL2_rna	3.4957345732494e-07
HRAS_rna	4.51437823053427e-07
VCPIP1_rna	6.40399042445213e-09
NUPR1_rna	0.00106557280307089
MEX3C_rna	4.91356288204483e-07
CTNNBIP1_rna	0.000334393782737922
HMHA1_rna	0.000837777330963445
MUC16_rna	5.48120774070037e-06
SETD2_rna	9.17234956907147e-07
RIPK4_rna	1.28582836618053e-09
XPOT_rna	1.63480658542845e-09
RBM33_rna	5.17467472687507e-11
ARHGAP30_rna	6.6594461108395e-06
TMEM17_rna	2.77345824853155e-07
S100A16_rna	4.07346011896754e-08
C5orf42_rna	0.000161281286971315
KIAA1279_rna	6.24208810015836e-06
TATDN3_rna	8.24885569709209e-08
FAM127B_rna	1.73064954871206e-06
LRRC73_rna	3.49572867777703e-07
BMPR2_rna	2.04545895279575e-06
LST1_rna	4.43146877748724e-05
PSORS1C1_rna	2.16434684272666e-05
GPR56_rna	1.59622011111629e-06
AC003077.1_rna	0.00663148682358566
AC068138.1_rna	0.000197761191365965
RP1-192P9.1_rna	0.0824839747416298
C1orf226_rna	1.83002008314241e-06
OIP5-AS1_rna	3.48600602425021e-08
RP11-470M17.2_rna	0.974614457179657
AP5B1_rna	9.21845725149295e-05
CD38_rna	0.000324999784491518
SLC38A5_rna	5.63794455281413e-08
DEF6_rna	7.53604986828526e-06
SKIV2L2_rna	1.01685571326739e-13
NTN4_rna	4.20779595839816e-07
PDS5B_rna	5.52163985439767e-09
KDM2B_rna	6.9031545125157e-09
ERI1_rna	2.14595330844343e-09
RPS19_rna	6.52915826872362e-09
WASL_rna	3.32594418579601e-08
TNFAIP1_rna	8.11658261291554e-08
ZNF330_rna	2.04391470894559e-10
SASH1_rna	0.000226997562565288
HES1_rna	1.3035005931534e-07
USP4_rna	7.72853175823527e-05
NCL_rna	6.15124150958617e-08
SRSF4_rna	5.34863868736659e-06
CD48_rna	1.31834831979674e-07
F3_rna	3.40921636083119e-09
LRMP_rna	0.000960800055947879
PLEKHG3_rna	1.03245877238617e-07
GMFG_rna	2.00474002804682e-08
ITGB4_rna	1.10291450212305e-05
INADL_rna	8.15444297851839e-09
SORT1_rna	2.996415069636e-07
ANP32B_rna	4.47501085173376e-11
PLCB2_rna	0.00314752680905092
BCAR3_rna	4.68092821819457e-05
PLK4_rna	1.61243414904133e-10
MCPH1_rna	3.4280426031425e-10
TAF5_rna	1.66465262696694e-11
HNRPDL_rna	2.25824033528922e-09
SREK1IP1_rna	4.52238647484457e-09
PLCL2_rna	1.42161370096349e-08
ELMO1_rna	0.000160581088358938
SLA_rna	0.00030979367492463
SQSTM1_rna	0.000128597667903217
FAM175A_rna	5.12816853552287e-12
TAGAP_rna	2.36028816021703e-06
ZNF22_rna	4.52238647484457e-09
RAB8A_rna	1.2527968443891e-07
TMC8_rna	0.000809533184568562
RHOH_rna	7.82977640369293e-05
INPP5D_rna	1.78712554012363e-07
ZBTB4_rna	1.46780881792003e-07
YIPF6_rna	8.40921304245088e-09
KIAA1598_rna	2.01322258601763e-09
ITPRIPL1_rna	1.62953505637941e-09
MT-ND4_rna	4.0504725622817e-06
C4orf46_rna	8.47476844274629e-11
PPME1_rna	4.01635911932942e-08
LINC00205_rna	5.37183960723864e-05
RP11-532F12.5_rna	5.64661195308476e-06
CD38_rna	0.000206245373738838
RPS20_rna	1.29170826657636e-05
MBTD1_rna	2.31005989176918e-06
CYP24A1_rna	0.000123697553249324
PIAS1_rna	1.60137981344158e-07
LCP2_rna	6.47715977906915e-06
ZNF800_rna	0.0179522994256583
ARID1B_rna	9.3935071675208e-07
FOXC1_rna	6.77672540036588e-07
MLL3_rna	2.03194253922497e-07
RPS17P5_rna	0.000248442339747259
SPA17_rna	0.00051839168765002
SPP2_rna	0.000158987289037185
NTN4_rna	6.52723139123463e-06
MAP2K7_rna	0.00129904211621391
CNOT4_rna	3.25303167870202e-07
CXCL2_rna	0.000684002419301723
EXD2_rna	0.000708911037494438
CDC14B_rna	2.6528132280376e-05
PLOD1_rna	0.00014123046516117
MTMR2_rna	0.00879700221576803
GMCL1_rna	4.25727238338407e-06
CCDC80_rna	5.29711008458721e-06
MAP3K1_rna	5.16881888548604e-07
CGRRF1_rna	8.14893226428068e-05
ZFYVE21_rna	2.3456034980495e-05
NFATC2_rna	0.00640986942997273
SLC17A9_rna	3.82067620982934e-05
OXT_rna	0.00221822457648536
FAM83D_rna	5.57943744328994e-07
ACD_rna	0.00922757536044856
GSPT1_rna	1.23504427215875e-05
EHD4_rna	0.00154793988795745
STX1A_rna	0.000296758730807535
NUFIP2_rna	0.000154868623665573
INTS2_rna	5.2154151857204e-06
CDR2L_rna	4.95345377871464e-07
DSE_rna	4.18855619781172e-05
TMEM14C_rna	0.00195541312839358
AMOTL2_rna	4.32089197516142e-07
UBE3A_rna	1.48796628111196e-05
BIRC6_rna	1.98193454171174e-06
RND3_rna	3.44179442269481e-06
QSOX1_rna	0.000218560544819467
ERRFI1_rna	3.25619491352177e-06
ACADM_rna	8.15123893350594e-07
B4GALT2_rna	3.12978139959956e-05
F3_rna	3.49665927611181e-06
EIF2B2_rna	0.000997086970880959
AVPI1_rna	1.15447513139882e-05
PAIP2_rna	7.82229717658455e-05
CXCR4_rna	2.9980453912681e-05
ZC3H13_rna	0.00052793517135822
SLC25A23_rna	0.371917558747177
SIX1_rna	0.00606927885270284
HIP1_rna	0.0209204800413079
CDC42EP1_rna	0.000106075216072877
EFCAB4B_rna	6.04275339228402e-06
GMFG_rna	1.45375344238079e-08
TUBG1_rna	0.00344047081083655
POPDC3_rna	0.00577389086006605
DCAF8_rna	1.3308531607855e-05
APPL2_rna	0.000734660339534498
NUDT15_rna	2.6720275416654e-05
STAM_rna	0.0191759322206639
LRRC49_rna	2.29727268854902e-07
CNOT6L_rna	1.60468106618707e-06
ABHD13_rna	0.0323953296994373
PRDM15_rna	0.000240631966631332
COL6A2_rna	0.000289354832965291
EPHA2_rna	1.78374810876866e-06
PSMA5_rna	0.000636607375445811
FAM171B_rna	0.000289354832965291
ANKMY1_rna	7.68710992634117e-07
DIS3L2_rna	0.000219970726293305
IL17RD_rna	5.62045591943967e-05
EAF2_rna	1.72512812608124e-05
PIK3R1_rna	0.000111917104930015
NOM1_rna	0.000502842411190546
LUC7L2_rna	1.99024556988105e-09
DENND2A_rna	0.000115721014313347
SNX12_rna	0.000276812809319847
C9orf3_rna	6.54466126390157e-05
DOCK1_rna	4.12573959866983e-06
PTS_rna	1.10357679929577e-05
DLG5_rna	4.93887878888307e-06
SAV1_rna	5.62045591943967e-05
PTPN14_rna	1.78374810876866e-06
ARL11_rna	8.21377612798248e-06
SREK1_rna	0.000802882728067267
FAM126B_rna	1.89388998997748e-07
NMNAT2_rna	2.75021636938243e-05
XDH_rna	3.98647934152343e-05
EPB41_rna	6.12412051067449e-07
CTBP1_rna	0.000240631966631332
SNX7_rna	2.62626685390593e-06
ATF3_rna	0.0922473551625933
CAPN2_rna	1.07084257504438e-05
FAM175A_rna	6.06591383323454e-05
PPM1K_rna	2.04986825394189e-07
TOPBP1_rna	0.000115721014313347
SNIP1_rna	7.43726562280068e-06
NDST3_rna	0.847761902557508
ITGA2_rna	1.98347447651027e-05
EDIL3_rna	0.006767561519879
GPX8_rna	1.29383838284919e-07
BEND7_rna	0.00070051601045516
PCBD1_rna	8.54629623126845e-05
TERF2IP_rna	1.087092053185e-05
CDK12_rna	0.000136640004382249
CDKN2AIP_rna	2.83057423276861e-05
ZEB2_rna	0.117725835331701
DFFB_rna	0.0012061107693629
TAPT1_rna	2.11423268922017e-06
HNRNPF_rna	1.04690252552016e-05
KLF13_rna	0.000273324062194675
PPM1D_rna	8.86136385022709e-07
PDP2_rna	0.0011065315203736
SNX33_rna	0.00159197310961861
ARL4D_rna	0.000193327515589084
PTRF_rna	5.53223720493416e-08
SKIDA1_rna	0.00014693074641878
SETD2_rna	7.26831233072467e-06
PAQR7_rna	0.000940703261407243
GPR97_rna	0.000632798942678689
RBM33_rna	6.71987777471171e-07
AHNAK2_rna	7.90636467819914e-06
IFIT1_rna	4.01477385842494e-05
CIDECP_rna	0.00036725184828347
TMEM17_rna	0.000111917104930015
NHS_rna	2.46329716217674e-06
MYT1_rna	0.0331967710184003
GMFB_rna	2.20118285766144e-06
ZNF257_rna	0.0431905382724735
PIGN_rna	5.33841560671073e-06
MBP_rna	0.0185961136128052
QRICH1_rna	0.000882101540466643
ZNF192_rna	0.000275063252011066
RP3-412A9.11_rna	1.82771858027863e-06
KIAA1279_rna	1.57326262951843e-07
FAM127B_rna	1.60468106618707e-06
GIGYF2_rna	4.39635943470376e-08
ASAH2B_rna	0.000103959643303201
TMEM57_rna	7.10303317992158e-06
C10orf114_rna	7.75181986780685e-07
IGKV4-1_rna	0.0858019764985788
C5orf54_rna	0.000104660369768664
TMEM185B_rna	2.6053436014016e-06
MFI2-AS1_rna	0.00117877661191661
DLEU2_rna	2.57726193422865e-05
AC058791.2_rna	0.0980764637333091
RP11-540K16.1_rna	2.48569562323608e-05
LINC00592_rna	2.27320536080884e-06
CEP95_rna	1.09975608565411e-06
RP11-490M8.1_rna	5.2154151857204e-06
CTD-2319I12.1_rna	0.064033787156819
RP11-480G7.1_rna	0.026671764951653
CTB-175E5.4_rna	0.005919924634776
C10orf32_cnv	0.110615312973935
HHIPL2_cnv	0.322524639305394
FARP2_rna	0.00303943052538747
PLAUR_rna	0.0229074651547001
UBR2_rna	1.00422664182949e-06
AKR7A2_rna	4.52513977620085e-07
DCBLD2_rna	0.00088877261275001
CCAR1_rna	1.58942918497654e-05
HMG20B_rna	7.64487487928069e-07
ROPN1_rna	0.000154830899629556
HYAL2_rna	0.00143650873641834
NUP133_rna	4.53792511618449e-06
MCAM_rna	3.18396775705769e-05
PLOD1_rna	4.34359634585048e-06
ZNF264_rna	0.00621884940963661
EIF3I_rna	1.31206163005406e-05
BAX_rna	5.36770968930007e-05
CD200_rna	4.55852667099443e-07
ABLIM1_rna	3.73538566298308e-07
FBXO7_rna	6.01900009782767e-07
FAH_rna	7.02196118367384e-06
SFRP1_rna	1.0265858730838e-05
GAPDHS_rna	0.000934624583846612
STEAP1B_rna	5.94989850418725e-06
DCPS_rna	4.8465529199664e-05
SASH1_rna	0.000230150549718909
CLK4_rna	2.20811003693207e-06
POLR3G_rna	3.66787708153021e-06
CPN1_rna	0.0285799528701544
TBX2_rna	3.53415810023008e-05
RASSF8_rna	8.71808294376537e-05
TRIM51_rna	2.10065325582262e-07
CHCHD5_rna	2.58001776267962e-05
GADD45G_rna	0.000166604090707347
GGT7_rna	0.00521179364578399
EDA2R_rna	8.4416874685238e-06
KHDRBS3_rna	2.96919397497006e-06
EMILIN2_rna	8.46710493865936e-05
IL15RA_rna	0.000100237414779943
TCN1_rna	0.00278586609300823
KHDC1_rna	2.42424018829944e-05
PCNXL2_rna	0.000853602037153643
PAX3_rna	2.15258343700184e-05
SERPINE2_rna	2.23128929368361e-07
GYPC_rna	2.90880660668079e-06
ANXA7_rna	4.09128688575361e-05
DUSP6_rna	5.31238084693767e-06
MAP3K12_rna	0.0023798106859811
BCL2A1_rna	6.36237827883984e-05
ZNF697_rna	6.42086877123835e-08
IGSF11_rna	7.59995095699902e-06
PHIP_rna	1.07846685178701e-06
BIN3_rna	4.4590721992525e-07
QDPR_rna	2.44207140285264e-07
MGAT5_rna	0.000168488423158767
CMTM7_rna	9.13431975717707e-05
PROM2_rna	1.57934459376052e-05
NBL1_rna	0.000156589707952822
HOXB13_rna	0.000120534217637096
MAML1_rna	1.99243603175421e-07
PEX13_rna	4.24306471336398e-05
SNHG16_rna	1.19133483651007e-05
ABHD6_rna	2.19345913850566e-05
FYCO1_rna	7.05708676046268e-05
BEND7_rna	1.63038473061268e-05
DDX21_rna	0.0204959646858639
SMPD1_rna	0.00361072016097569
PRKCE_rna	3.40658079375459e-05
TRIB1_rna	5.83633080623906e-05
CNP_rna	0.000105593442252141
CDK5R1_rna	3.51258474204496e-05
FAM210A_rna	5.5640062722277e-05
AP1S2_rna	5.38384726897174e-06
VPS33B_rna	7.86858044870047e-07
MITF_rna	8.95358454003249e-06
EIF4EBP1_rna	5.30374872078763e-05
ZNF669_rna	0.000207178358447296
PARVB_rna	1.74826303487349e-05
SLC22A5_rna	0.00010743800976644
ZNF816-ZNF321P_rna	2.34974821182031e-05
POLR2J4_rna	1.93431042477509e-05
CHL1-AS2_rna	0.000410884309312473
AC074093.1_rna	3.87230934582033e-06
MFI2-AS1_rna	0.000424188749866314
LINC00326_rna	1.12551698757768e-06
LINC00665_rna	0.000121923563806589
RP11-308N19.1_rna	0.000371279911816844
MAGI2-AS3_rna	6.08993775857663e-06
ZNF323_rna	8.66563425741524e-06
ETV5_rna	3.66787708153021e-06
ZNF260_rna	0.000703491232740441
FNTB_rna	5.75198659490885e-08
RP11-403N16.3_rna	0.0215123382698515
RP11-27M15.1_rna	0.00165265095274133
CTD-2049O4.1_rna	7.84612396060155e-05
C10orf10_cnv	0.00175893474146773
MIR5571_cnv	0.00212662652555471
ZNF33BP1_cnv	1.3512106020178e-12
BRAF_mut	0
TTC38_rna	7.98006217747752e-05
LEPREL2_rna	5.64616301261143e-06
PARK7_rna	0.000186288862542326
DNAJC8_rna	0.000414240994791089
ITGAD_rna	0.000120081009457135
RAB31_rna	0.0070913760039187
SLC25A30_rna	3.25134625877514e-06
GPR1_rna	9.59161439314678e-06
ZBTB7C_rna	3.03742533494957e-06
SPTSSB_rna	2.72759602864666e-05
SLC12A8_rna	0.00146915712367763
DNAJC3-AS1_rna	6.46895938588704e-05
ATP8B2_cnv	0.000933770514116084
SNAI2_rna	0.000389160913640615
SEC63_rna	0.00589992530847605
KITLG_rna	8.1812828080391e-07
CDK14_rna	0.20782730782339
NGEF_rna	7.72245221157446e-08
ARHGEF10L_rna	1.44888717303575e-07
LAT2_rna	0.000281713032639671
PROSAPIP1_rna	3.55401358899376e-05
TGFB2_rna	5.02558590584326e-07
RNF24_rna	0.0182096013414196
IKBKB_rna	2.5038583016559e-05
STX1A_rna	4.41713523549803e-07
HTRA2_rna	0.00846045164485899
CNTRL_rna	9.31234242190327e-05
SMU1_rna	1.13318997883574e-06
DCAF8_rna	0.000724898983844873
DAGLA_rna	2.45449192605408e-05
CLOCK_rna	0.0073558371360536
ATAD1_rna	4.40209409434143e-05
CNOT6L_rna	3.16863960206559e-08
EPHA2_rna	0.000377707541908822
USP21_rna	0.0495591912465672
LIMD1_rna	2.67891162776246e-06
PPIP5K2_rna	7.37045034086591e-05
GABRB2_rna	0.0397975795848487
G3BP1_rna	8.9096384544845e-08
ZMAT2_rna	3.56112929678965e-07
PNRC1_rna	0.0507436656330122
DYNLT1_rna	9.33506426459047e-07
ARHGAP39_rna	0.00113713469574145
C9orf3_rna	1.73981745427971e-09
THRB_rna	1.34536448835044e-05
GTF2E1_rna	6.69726312832033e-06
SLA_rna	0.0249433343027533
SNRK_rna	7.13133525468713e-05
TMEM200A_rna	0.410693159394595
GNG8_rna	4.13337816233928e-05
IRF2_rna	1.27153188217678e-05
FOXN2_rna	2.17719133017592e-05
ZNF24_rna	0.000212696493636442
MOS_rna	0.0437440281344684
MSL2_rna	1.27808079540623e-05
PLA2G6_rna	7.68096734789034e-06
S100A16_rna	4.73742925986154e-06
C4orf46_rna	9.71627089060973e-07
SLC12A8_rna	4.21402115680485e-07
ZNF630_rna	1.27153188217678e-05
PRRT3-AS1_rna	4.15348309541058e-05
ZBTB20-AS1_rna	0.0419007298467557
AC006445.8_rna	1.60784050318478e-06
OIP5-AS1_rna	1.01702902390617e-06
VIM_rna	0.0303629942850903
SKIV2L2_rna	8.38995575179249e-08
ERP29_rna	0.011070526426162
GABPB1_rna	1.25127419879159e-06
SF3B1_rna	5.51375762477907e-06
FHL2_rna	1.2937685858789e-05
PRPF38A_rna	1.47695911692094e-06
DNA2_rna	2.73965983824564e-05
VASH2_rna	3.87074268460003e-05
CCDC25_rna	2.63644088694052e-06
SHMT2_rna	0.000100253651168347
UPP1_rna	7.25034663310468e-06
GPR56_rna	4.11973030933944e-06
RP5-865N13.1_rna	0.00416893154450727
RP11-323F5.2_rna	2.37833293073595e-06
RP11-819C21.1_rna	1.50870288334565e-07
NRSN1_cnv	0.00231401502370291
SNRNP40_rna	0.000134565284598687
THOC5_rna	1.1897048813353e-06
VGLL1_rna	5.9187969684674e-05
SLC2A9_rna	1.09167378982544e-05
KIAA1244_rna	2.00118095389655e-06
F3_rna	2.42033136553903e-05
EXOSC9_rna	3.11936388657458e-08
WFDC3_rna	7.79720451918126e-07
FAM59A_rna	1.49011647348367e-05
MTDH_rna	1.27033504598658e-06
PLCL2_rna	3.0182591786616e-05
CDS1_rna	2.3102679124283e-07
LIPH_rna	6.68081069141919e-08
CLDN3_rna	3.57246721807797e-07
THOP1_rna	8.61949295647043e-06
C4orf46_rna	4.61407369660641e-08
RP11-535A19.2_rna	5.12093261371913e-05
ARHGAP11B_cnv	0.00300108349351303
C20orf173_cnv	0.000299914810412104
CHRNA7_cnv	0.00696475620497446
HERC2_cnv	0.00246463592888809
LINC01256_cnv	0.000664571525589787
BZRAP1_rna	6.84432232264701e-09
UBR7_rna	1.41789299615219e-11
TDP1_rna	2.53393658211741e-10
ELAVL1_rna	2.75643128067106e-11
SNRPA_rna	7.91393270012884e-12
ITGB5_rna	9.72730119664518e-10
ORC1_rna	2.2641568016963e-12
EPB41L1_rna	6.80116127296201e-11
DSP_rna	1.70364507005965e-10
C14orf93_rna	1.95844543003722e-08
CORO1A_rna	1.30272536708896e-06
TJP1_rna	6.25575079558278e-10
LAPTM4B_rna	5.29893395027594e-05
SP4_rna	4.00604665328789e-08
COBL_rna	1.35620828819515e-06
NRF1_rna	4.33970457107685e-07
BLMH_rna	5.79702835913888e-10
NEIL3_rna	1.83341327859757e-07
FANCE_rna	1.96980902924885e-08
NCL_rna	5.95954385699195e-12
HTRA2_rna	1.56166630557612e-08
CNTRL_rna	3.56710624151139e-10
MND1_rna	5.58541638278158e-13
EXOSC9_rna	1.49291378921153e-15
POLR1B_rna	1.91362417903687e-08
CLPP_rna	1.69598194319546e-11
DNAJC8_rna	3.61715541420422e-08
PVRL2_rna	1.1897048813353e-06
RPL36_rna	5.85977876104295e-09
DSC2_rna	1.75424716326074e-08
TRA2B_rna	1.74325719708078e-11
ANP32B_rna	9.78845072185749e-10
TPM1_rna	1.29377020349166e-05
PIF1_rna	6.33557197732828e-10
CARM1_rna	4.46993578149711e-06
CD53_rna	4.19968504150611e-06
TUFT1_rna	2.04120001792927e-11
LBR_rna	4.02183131046211e-06
TIFA_rna	4.92397163269017e-09
CCNA2_rna	1.126328836454e-16
G3BP1_rna	2.37486617872177e-10
TAF5_rna	6.62193983544694e-11
ASAP2_rna	3.11936388657458e-08
FLI1_rna	1.96651204455186e-07
CCNF_rna	1.79506956164849e-10
GMEB1_rna	3.30373838058061e-09
FBXO41_rna	1.42886447911277e-07
SMC6_rna	3.6377645340892e-08
PSIP1_rna	2.15364518625675e-09
CLDN3_rna	6.42491936251124e-08
GPRC5B_rna	9.2166180444769e-08
PPIC_rna	2.3564281842128e-11
THOP1_rna	6.25825817289938e-09
SLFN11_rna	9.30265618155361e-15
TCP11L1_rna	0.11992451047018
FANCM_rna	1.69982121100462e-07
PSAP_rna	5.63968900080322e-11
S100A10_rna	2.77525326161867e-11
ITPRIPL1_rna	4.81974456286192e-10
PON1_rna	0.00220092663128538
TBXAS1_rna	0.507953235719622
PODXL_rna	0.000200732572820304
GFOD1_rna	0.354009981641878
RPS6KA3_rna	0.00148692402932029
