# Supplementary material for: Autoencoder Based Feature Selection Method for Classification of Anticancer Drug Response
Source: Front Genet. 2019 Mar 27;10:233. doi: 10.3389/fgene.2019.00233 (PMC6445890; doi:10.3389/fgene.2019.00233)
Supplement: Supplementary File 1 — ROC curve of ten-fold cross validation. [file Data_Sheet_1.zip › supplementary20180113/Supplementary File 3--Feature significance test/Supplementary File 3--GDSC_feature_significance_test.csv]

featureName	pValue
CDH3_rna	0.0306713720569728
DAPP1_rna	4.83143940605505e-09
SMARCD3_rna	2.31580033957646e-08
POMGNT1_rna	5.89258019744733e-07
TMEM40_rna	9.43761351093062e-08
SEMA4G_rna	3.96958758565023e-07
MFNG_rna	7.21020668502369e-05
NFKBIA_rna	1.49828576901691e-08
PDLIM1_rna	1.13845764462556e-06
NME5_rna	5.79044919805787e-09
LEPRE1_rna	9.68704393193164e-05
LRMP_rna	0.000123001807980073
S1PR4_rna	0.0214773572178545
APOL3_rna	5.40165787005492e-08
KRT17_rna	1.22949218482639e-07
MIS18BP1_rna	1.03300256614004e-07
SHC2_rna	4.5244148049929e-08
GDF15_rna	4.03008289403767e-06
DOCK2_rna	6.89649389737691e-05
LCP1_rna	4.0096082114004e-06
SCARB2_rna	0.000175301391505736
CD53_rna	0.025950140265087
MGAT5_rna	0.000207832218791798
RAB6B_rna	1.56235080685896e-05
ELMO1_rna	0.046614954354779
ADK_rna	5.79768706430234e-14
HEY1_rna	3.58359113231833e-06
CTNNB1_rna	8.49230943367041e-05
ARNT2_rna	1.87426008327187e-06
ADRBK1_rna	0.000563016975944519
ETV4_rna	2.0844203302584e-05
PNMAL1_rna	0.000252410879535219
LDOC1_rna	0.0300635949623389
FBXL7_rna	9.88072763035926e-06
SPRY4_rna	1.95347076798329e-11
ENTPD6_rna	2.88876170863369e-05
SAMD9_rna	2.57990866723704e-08
MRC2_rna	1.83877886145621e-07
BCAT1_rna	2.16070135956096e-10
FOXJ2_rna	0.235044859411356
FA2H_rna	1.02502432905017e-05
TMC5_rna	3.59067506645452e-07
MYH14_rna	1.12711113072334e-07
COBL_rna	1.42043481471363e-07
WFS1_rna	9.25150080443277e-10
PPARGC1A_rna	9.17113560419117e-05
CHKA_rna	5.41151229326011e-07
CLEC2B_rna	6.84934289669438e-07
SH2B3_rna	6.12697747699509e-08
WASF1_rna	1.67314730419183e-07
PLA2G12A_rna	7.0986800653723e-06
ANXA9_rna	0.00037384564233376
GJA1_rna	5.03709146390481e-06
DUSP7_rna	3.50659587007255e-08
MCF2L-AS1_rna	4.34949008254858e-06
ICA1_rna	1.40011928813234e-07
BCAT1_rna	2.07056451988836e-06
ARHGEF10L_rna	4.93318199265402e-08
TTC39A_rna	6.23668555418658e-08
FA2H_rna	1.15692607672068e-07
SPAG1_rna	1.18190701385111e-06
TYK2_rna	0.000244448410554264
ZFAND5_rna	0.00401385623351156
PPM1H_rna	3.60283932185276e-08
ELK3_rna	2.14214543957788e-06
MFAP2_rna	0.00966796150157967
CSTA_rna	7.16230429024367e-05
SEPT6_rna	6.2758744392596e-07
GNL2_rna	0.000176043443742358
FNBP1L_rna	1.27660050308304e-07
SELENBP1_rna	1.10123424967523e-07
RGS10_rna	1.1507123676644e-06
RAB11FIP1_rna	4.86776309327744e-05
PDXK_rna	2.47215912241347e-06
LAPTM5_rna	2.67220067219322e-06
DUSP7_rna	1.07906438474357e-07
CYB5A_rna	4.70342339868448e-08
B3GALNT1_rna	0.00090470748966893
ADA_rna	4.84577547708938e-08
MRC2_rna	4.39070697481499e-09
BCAT1_rna	1.24343283387729e-06
FSCN1_rna	4.64762499120009e-08
TTC28_rna	1.16703292239994e-07
RBFOX2_rna	1.3955324283575e-08
SYDE1_rna	1.58898177802611e-07
ACADM_rna	0.0385776389533659
BSPRY_rna	5.10034813488453e-07
MYO5C_rna	7.9749198902215e-05
DDC_rna	3.51779464624372e-05
MAP7_rna	1.82060748622801e-05
CACNA1D_rna	1.12058728464263e-07
FBP1_rna	2.42759523359208e-06
PPFIBP2_rna	8.10525496388346e-06
FHL3_rna	7.47863631268174e-06
RP11-325N19.3_rna	0.00290961366577846
CRYBB2P1_cnv	0.0428958039473104
MRC2_rna	4.47257391937162e-06
SNW1_rna	0.00162248618726287
SYDE1_rna	1.0504675606418e-06
NMU_rna	0.000578669064967866
FANCE_rna	0.00198097796935123
THG1L_rna	6.18906434258739e-06
SMO_rna	8.39930475615928e-05
TTBK2_rna	0.000775260998680811
TRAF3_rna	1.45089809472485e-06
RNASEH2B_rna	0.00728979946653108
TGS1_rna	0.000797853385961605
CDS1_rna	9.6178729738228e-06
DUSP7_rna	0.000194355793178733
CYP2C19_rna	0.787976205687107
NOC3L_rna	9.67736925977372e-07
FAM174B_rna	1.82060748622801e-05
LRCH3_rna	0.000248528207313074
PCLO_rna	0.00150044046137075
SUPT4H1_rna	3.43754492004723e-05
ICA1_rna	4.2906924885998e-07
SCIN_rna	1.52163833617134e-05
MRC2_rna	7.69288271889526e-09
HEBP1_rna	1.12031073160878e-06
WWTR1_rna	7.29213583535197e-08
ATP2A3_rna	0.000352587338547321
PKP1_rna	0.00118543085807162
LEPREL1_rna	8.14046456845413e-09
SMARCA1_rna	4.7889964930507e-06
TTC23_rna	1.02296336064141e-08
ANXA13_rna	0.000335854821636641
RUNDC3B_rna	4.78018548139472e-05
SERPINE1_rna	6.84673981670201e-09
PPM1H_rna	4.09287073966365e-07
ALDH2_rna	0.190905939073333
PRKAB1_rna	3.06620900906716e-08
CAP2_rna	1.08220485377552e-07
NNT_rna	0.000682733857206874
SPARC_rna	2.10331164504427e-06
COL7A1_rna	2.06144945733365e-13
CAMSAP2_rna	0.00344769060498515
CD244_rna	4.38273268019507e-06
ARMC7_rna	0.000152888630414391
GFPT2_rna	5.33592583761035e-12
AVIL_rna	0.00772820704092153
SLC31A2_rna	1.42798188716365e-06
YAP1_rna	4.78018548139472e-05
SLC16A2_rna	2.85580470741993e-08
GJA1_rna	5.25528165872691e-10
CACNA1D_rna	6.3671434993261e-09
FSTL1_rna	6.60438305125807e-10
IL17RC_rna	0.000120376094008467
C4orf29_rna	2.02465348077267e-09
FAM57A_rna	2.09276447718596e-11
LUZP1_rna	9.03870412953068e-10
CHD7_rna	8.34742349034536e-09
LAMB2_rna	1.68276085940633e-07
RARG_rna	0.000329774050503232
YES1_rna	2.09781946146344e-06
SPHK1_rna	1.88663436353843e-07
GPR35_rna	2.54377762470023e-06
BCOR_rna	1.43489701748868e-08
TPM2_rna	7.84771191133514e-07
GPSM3_rna	0.0517374760990396
FOXD1_rna	2.5703375830691e-05
SAMD3_cnv	0.0840850533798943
SLC4A4_cnv	3.4966545005465e-07
RHBDF1_rna	5.65929116996107e-10
RASGRP2_rna	4.68615930523324e-13
SEMA3C_rna	2.49269376016998e-09
CCNB1IP1_rna	7.03897847703125e-08
CARD8_rna	1.4293915870762e-05
CNTRL_rna	4.00198605309213e-09
AVPI1_rna	3.31153467947011e-08
KHDRBS1_rna	5.83316523138803e-10
NFATC1_rna	1.02402136830076e-07
LMO2_rna	2.08687638840587e-06
ANP32B_rna	1.43437687741742e-10
YAP1_rna	1.01029979089934e-10
THBS1_rna	6.05837085736327e-13
TUFT1_rna	1.08541609914157e-10
GULP1_rna	1.80214694464814e-08
PRSS23_rna	8.91992755966216e-13
SAMSN1_rna	5.79636315288219e-07
GRAMD3_rna	1.90302522480114e-09
ANO10_rna	5.18724633132872e-11
PPAP2B_rna	2.73539610742361e-07
PRKCB_rna	5.91640806084416e-06
PPIC_rna	2.58554109327348e-11
LAMB2_rna	1.7506958297479e-10
GNG12_rna	1.30811230085033e-10
DAG1_rna	4.67883102684306e-11
NQO1_rna	1.41247519225338e-09
GAS6_rna	3.74680351188445e-10
BCOR_rna	5.53940538779485e-11
AHNAK2_rna	8.01365312462575e-09
TEAD1_rna	9.1414088231196e-09
FAM114A1_rna	1.29422769525454e-11
GPSM3_rna	2.00873753420365e-07
RP1-130G2.1_rna	1.83803095874007e-05
CAMKMT_rna	0.00354269964950481
LGALS4_rna	5.56850055882538e-05
GRXCR1_cnv	0.000473315947583997
UHRF1BP1_cnv	0.00367101084777104
RBM6_rna	1.12384462670674e-07
GLT8D1_rna	9.80237165105746e-08
ARHGEF5_rna	5.28144528779245e-09
LAMA3_rna	8.58636881431382e-09
TP63_rna	0.000552621325390933
TMEM40_rna	7.09868269205619e-06
MICALL1_rna	1.0965473858091e-06
MICU1_rna	0.164138816271868
EPB41L5_rna	4.9991080709417e-06
KLF9_rna	2.61061218738477e-06
TMX4_rna	3.8726056980229e-11
SOX15_rna	2.28010168572116e-05
DSG3_rna	0.000256349870846562
EGFR_rna	1.11023245973303e-09
TOMM70A_rna	0.000406765614290758
KCNJ15_rna	4.01947478925541e-05
GNL3_rna	1.1695092936871e-08
JUP_rna	4.09916436191783e-08
FGD6_rna	6.91562416795596e-08
TNFAIP2_rna	7.78036141993634e-10
AHNAK2_rna	2.04097611839922e-06
GJB5_rna	1.74829771968435e-05
S100A2_rna	1.50974616468001e-06
KRT6A_rna	6.01752228264998e-05
COL6A4P1_cnv	1.87258992360632e-08
LINC01212_cnv	7.78032436826741e-10
MIR3136_cnv	7.13297824753534e-10
RPP14_cnv	8.15323733770741e-09
SACM1L_cnv	5.14138906333414e-10
SUCLG2-AS1_cnv	1.74234002423935e-09
TUSC2_cnv	1.49136362449719e-08
ZNF385D-AS2_cnv	2.74965741349363e-08
HSF2_rna	7.69288271889526e-09
VMP1_rna	8.34742349034536e-09
PPP2R5B_rna	0.219262134562891
RSBN1_rna	3.15568274752445e-09
BLVRB_rna	1.62579204325147e-06
KIAA0284_rna	4.37162485912857e-06
TRADD_rna	1.83877886145621e-07
EHD4_rna	2.87285442035623e-06
SCG3_rna	4.59845200352318e-07
RIC8B_rna	0.000878483479027152
WASF1_rna	1.97386337308976e-05
PROX1_rna	4.75363634486323e-07
AVPI1_rna	2.72916580564968e-09
RNF128_rna	0.0930451695377245
RNF138_rna	2.07949332153577e-05
TMEM127_rna	5.22170541662987e-05
SLC31A2_rna	3.76194016417555e-06
GOLGA1_rna	1.85561320429713e-05
HNRNPD_rna	2.51413014843106e-08
MRPL24_rna	6.88992698068865e-06
PRDM10_rna	0.0012742551308654
LAMB2_rna	1.06040597167202e-07
EXO1_rna	6.99955212564397e-09
FLII_rna	2.19308641929956e-06
KIF18B_rna	7.11634944048305e-06
CDC42SE1_rna	2.54039772208911e-05
ZNF43_rna	5.84428079985265e-07
HLA-DOB_rna	0.000788744089544794
ITGA3_rna	3.4233727668732e-16
ALDH3B1_rna	8.48375746349664e-13
RHBDF1_rna	2.39840495823e-16
TRAF3IP3_rna	1.77686992920451e-09
RASGRP2_rna	7.03797178724776e-14
WIPI1_rna	1.17667375389443e-11
RPL31_rna	2.13872336271733e-11
LRRC16A_rna	1.92791718316695e-08
BLVRB_rna	1.00112311453918e-11
KIAA0284_rna	2.88311613692367e-15
EIF3E_rna	4.56511643612209e-08
CLPTM1_rna	1.33637426975613e-08
LSR_rna	4.05646540901757e-05
CREB3_rna	1.23720590547912e-10
PHYH_rna	1.2026673731397e-08
TNFAIP1_rna	6.25968908681189e-11
WFS1_rna	2.24176827998931e-11
CUX2_rna	1.63193003887527e-09
TPD52L1_rna	4.77985203436005e-11
SASH1_rna	5.07535113950801e-06
MDN1_rna	2.38455026762241e-14
FHL2_rna	2.53475188477344e-11
HDLBP_rna	5.81104780851481e-11
RND3_rna	5.43621500433639e-12
RPL22_rna	1.61673697403101e-10
S100PBP_rna	6.42779479522878e-09
CNTRL_rna	1.26869953584443e-17
TCP1_rna	1.5984962169878e-08
KIAA0922_rna	3.28022594981752e-12
KHDRBS1_rna	2.55086805564615e-16
GIPC1_rna	3.47484840265029e-14
SEPT6_rna	2.30279893327445e-13
ZC4H2_rna	1.732041610246e-06
ILF3_rna	7.79095181577172e-12
CLIP1_rna	2.64735900632078e-08
ABCB7_rna	2.93818751242927e-11
PNISR_rna	5.33592583761035e-12
KIAA1009_rna	3.6905360228706e-08
CD63_rna	4.85629454521851e-16
SLC31A1_rna	8.44786625433684e-11
ANP32B_rna	7.88989504105483e-15
MYOF_rna	3.05821522416785e-13
RPS24_rna	5.2543228553779e-10
IQGAP1_rna	6.91182932014728e-09
TUFT1_rna	4.17826541640595e-12
GULP1_rna	4.67994817874914e-09
LPP_rna	4.15706795411075e-14
PRSS23_rna	3.24795727915432e-16
GRAMD3_rna	3.69917490878938e-12
RHOC_rna	1.90445190347342e-13
ELMO1_rna	1.54301930155168e-13
CCT8_rna	1.39126978341404e-13
SAFB_rna	5.0371029496788e-15
NLRX1_rna	2.41824275759132e-05
LMNA_rna	3.48179113296335e-20
PPAP2B_rna	2.71703101888369e-12
PEA15_rna	7.10203401877882e-13
ARPC2_rna	0.673263054662569
CDC40_rna	1.44419986022327e-11
ADAM9_rna	7.28906912509845e-12
INPP5D_rna	9.41010602602334e-08
PPIC_rna	9.17043870652215e-16
TM4SF1_rna	3.53641812447144e-10
LAMB2_rna	1.48552200279761e-20
GNG12_rna	3.22864855603906e-14
NAA16_rna	4.52753329582816e-14
CRLF3_rna	2.55771300610671e-12
NQO1_rna	5.96202073162041e-19
BACE2_rna	1.8438401632871e-10
TCN2_rna	1.98786447992659e-08
AHNAK2_rna	2.0188129143069e-14
S100A2_rna	1.95168244302229e-08
FAM114A1_rna	6.97530201552208e-17
TXNRD3_rna	2.98563365521503e-12
ASPH_rna	1.51367599674629e-10
CCDC69_rna	0.000247502312629141
RPS28_rna	8.38611505775607e-13
CRYBB1_rna	0.245106945028295
ASPN_rna	0.0333625482084304
TP53TG5_rna	0.000338590959755944
IL18BP_rna	2.88204090420672e-05
CTNNB1_rna	6.28626079691086e-05
DEAF1_rna	0.0155123431043058
ALDH3B1_rna	5.22637031535573e-13
TMEM159_rna	2.99392314569671e-06
MVP_rna	2.1650719658802e-14
HEBP1_rna	3.03598860916721e-09
GPRC5A_rna	5.7772778534006e-17
HSF2_rna	1.67349713532811e-14
MIPEP_rna	2.82792375099903e-09
SLK_rna	1.31177328730184e-08
TNFRSF1A_rna	7.87391204035607e-11
IFI35_rna	3.44382393510049e-08
INPP5A_rna	1.47660161888678e-05
ACTN1_rna	8.47761328055853e-11
FNDC3B_rna	2.71703101888369e-12
PXN_rna	1.62134214053594e-15
FXYD5_rna	3.45745408617218e-12
CDC7_rna	5.04581098704481e-12
PYGL_rna	5.18767454261019e-15
PROCR_rna	6.77954527934977e-13
FERMT1_rna	4.6856686960858e-10
CST3_rna	3.05447984370365e-16
POLA1_rna	1.00481196018786e-11
MAZ_rna	1.13655583515898e-12
PLAT_rna	2.83476416959511e-16
MAP4K1_rna	1.13430267490649e-11
ZNF14_rna	4.11440175720601e-15
ETHE1_rna	5.43328392934677e-15
AHR_rna	5.53415141428111e-16
SFXN3_rna	3.07025859914857e-13
DKK1_rna	4.36444433400872e-10
LGALS3BP_rna	9.7461576145777e-13
ST3GAL4_rna	0.000606447271437799
ELK3_rna	2.63733026306271e-11
THG1L_rna	0.00103242300716403
SLC30A3_rna	3.86637509431862e-08
FHL2_rna	1.05218167145027e-16
ALMS1_rna	4.68293678668849e-12
MIIP_rna	8.05821482378933e-08
ARID1A_rna	5.47162955746288e-19
CENPF_rna	1.11777597212471e-11
AVPI1_rna	1.42361545645959e-16
ARAP3_rna	5.96180722814548e-17
PLAU_rna	8.32989542528042e-11
CD97_rna	4.94789222089704e-08
UPF3B_rna	4.07782126288504e-12
PTPN12_rna	3.84500865740691e-11
LIF_rna	3.60153957600476e-15
SAT1_rna	1.66408526261544e-13
SERINC3_rna	5.83554670672482e-15
CD63_rna	1.25088381168046e-12
SPRY2_rna	1.84869836203383e-16
MDC1_rna	7.81513931782051e-14
BCAR3_rna	1.80876686166052e-13
MYOF_rna	2.60363253354991e-15
ARL3_rna	1.38318918922573e-06
BARD1_rna	3.08840811769321e-13
SEC11A_rna	7.88279694228327e-08
ZNF287_rna	1.78394516799006e-11
RGS5_rna	0.122455288012903
LHFPL2_rna	6.20111677446338e-13
TNFRSF21_rna	2.56233389622657e-11
BIN3_rna	1.63053951445315e-07
PRSS23_rna	6.98143982541124e-14
EXT2_rna	6.39397886467792e-11
INPP1_rna	3.54115156928364e-11
CLGN_rna	2.88581043247142e-11
DYRK1A_rna	3.51454939128836e-16
ASRGL1_rna	3.24915158808689e-11
YY1AP1_rna	4.15190442417033e-13
IGFBP7_rna	1.28385620337289e-09
TGFBR2_rna	2.13871423847523e-16
SAP30_rna	1.62885154549061e-11
CTSB_rna	8.46762690126755e-23
ANPEP_rna	0.0215374876300139
TMEM194A_rna	2.66600431873835e-11
KCNJ4_rna	3.60283932185276e-08
NPAS2_rna	1.11586890167924e-15
SUCLG2_rna	1.53185407113923e-12
GNG12_rna	2.27489807462077e-16
SP3_rna	1.6862585242805e-09
PHF8_rna	1.12874605385461e-09
RIN1_rna	1.96201657491124e-10
FOSL1_rna	4.43117126362966e-16
ETV4_rna	5.16884763879901e-11
PIDD_rna	5.90156607899171e-09
PLEC_rna	1.62487896563364e-13
DAZAP2_rna	0.000130083617593396
BCOR_rna	1.35028877505657e-13
H1FX_rna	6.93535618346534e-11
PION_rna	3.00810344777606e-15
ERC2_rna	7.1295779130627e-13
SPRY4_rna	1.3976864311999e-12
SLC22A4_rna	8.39995724301803e-09
ZNF43_rna	6.40810510389517e-10
CLIC1_rna	1.29971020328507e-12
MTMR11_rna	5.39664239906452e-07
CYP46A1_rna	5.85739854844289e-06
IFI35_rna	8.2494882176765e-08
FNDC3B_rna	1.04814091184882e-07
HNRNPL_rna	7.89043049473827e-07
SYNGR4_rna	1.21716068245827e-06
SEC23IP_rna	2.77420053146307e-07
SFXN3_rna	1.62830378404195e-08
LGALS3BP_rna	7.20987820261167e-11
ST3GAL4_rna	0.00150317995257585
GPLD1_rna	4.37671108170955e-09
THG1L_rna	8.0155954932934e-06
CCL20_rna	2.73719006410012e-08
GNAZ_rna	7.69994426502709e-07
LIF_rna	3.60931507903094e-10
CEP85_rna	4.94789415654154e-07
C9orf40_rna	3.46462583195778e-08
SPRY2_rna	4.64808423978883e-12
MDC1_rna	9.71700449701829e-08
BIN3_rna	6.45758319633606e-06
HMGA2_rna	4.17191067074129e-09
TNFRSF14_rna	8.6743802950901e-06
NBL1_rna	1.83877886145621e-07
IFNGR2_rna	4.86023824382106e-08
ARPC2_rna	0.000119083141974025
TGFBR2_rna	4.36444433400872e-10
CTSB_rna	4.13570980817952e-13
PSIP1_rna	1.01256290464008e-05
GNG12_rna	1.70289796900306e-09
RIN1_rna	6.33892462094954e-08
FOSL1_rna	3.61807376796179e-11
ETV4_rna	6.54637390724533e-12
TGIF1_rna	3.39590421063835e-06
SPRY4_rna	4.12388408339107e-12
E2F4_rna	0.000145726212058829
CLIC1_rna	7.49977521936825e-10
MCM3AP-AS1_rna	1.65274752687781e-11
DERA_cnv	0.0802623490995557
GPR19_cnv	0.0967627255299507
KLRB1_cnv	0.135593591989592
TMEM176A_rna	0.000182471227215638
ICA1_rna	3.89548922077935e-08
ATP2C2_rna	2.12541879951405e-06
DIS3_rna	0.088696677589701
LGALS1_rna	3.99641105732784e-10
SYDE1_rna	2.05193851321395e-10
COBL_rna	1.07593273644686e-07
ELAVL2_rna	0.00221155121114464
EXPH5_rna	8.71391882141701e-10
SLC19A2_rna	5.46917188235846e-09
BSPRY_rna	1.67525259886986e-09
AKAP1_rna	2.16814914054979e-10
TRIM24_rna	0.00166565828264662
GNG11_rna	3.03598860916721e-09
MYO5C_rna	2.38378522149747e-08
TTBK2_rna	0.000461256104668405
ASS1_rna	1.38195470458127e-05
C19orf66_rna	7.78405147300771e-07
RAB25_rna	2.04336149842051e-08
MAP7_rna	3.83880525300214e-09
APH1B_rna	2.35500659783471e-07
CNKSR1_rna	1.89860549081811e-08
CHMP7_rna	6.4356386785999e-05
ST18_rna	0.00388774197036614
ZEB1_rna	6.43230757242754e-07
THY1_rna	2.65596009624394e-05
ADIPOR1_rna	1.58499316998297e-05
FBP1_rna	3.11308654981419e-07
ZCCHC24_rna	2.33706374745622e-08
KIF5C_rna	0.22245654037129
EFEMP2_rna	1.00712869352271e-08
CHMP6_rna	2.20632405976365e-07
IRS2_rna	2.5703375830691e-05
CLDN4_rna	6.04337823405414e-09
ECI2_rna	7.22323623806474e-06
GPR56_rna	1.32203933650378e-06
APOBEC3G_rna	1.52627715269816e-08
SEC31B_rna	3.82000715747303e-06
RNASEH2B_rna	0.000182856121208293
PRKCB_rna	0.543872882858307
CTNNB1_rna	0.000743197602755876
SMYD3_rna	7.01969750706377e-06
GPR56_rna	7.6284415145873e-06
RNF5P1_cnv	3.29745701511003e-05
ZNF823_cnv	0.000198268186820603
PER3_rna	0.0586533695707
FHL2_rna	0.647186896495095
KCNC1_rna	0.595971430246899
RHOB_rna	6.4356386785999e-05
ICA1_rna	0.000807060236389222
GNB5_rna	0.000125681447913193
TRIB2_rna	9.64149003630408e-06
PPARGC1A_rna	1.04765031703437e-06
CSTA_rna	0.000138139021664366
IGF2BP3_rna	0.000655517602197096
NFIC_rna	0.141731535461543
SELENBP1_rna	4.25268638268714e-09
RGS10_rna	1.24244935537038e-05
TFF3_rna	1.62731898530665e-05
NFASC_rna	0.000299657814080271
SMAD3_rna	0.000107086707215471
ROBO1_rna	0.000416657282920091
TP53I11_rna	4.56512878749324e-08
PLCG2_rna	1.02262024486705e-06
SPTBN5_cnv	0.0117890517460568
CARHSP1_rna	0.0291909253846558
HMHA1_rna	0.000268241786672719
MAP3K5_rna	0.000805518946482595
PLCG2_rna	1.29467669041513e-05
CDSN_rna	0.00227091263218798
MAP3K9_rna	3.19226894024551e-05
TIMM13_rna	0.11313568100914
WISP1_rna	0.00993869693564587
EXPH5_rna	7.24230980040711e-05
TRPV4_rna	0.00184085171194302
GALNT3_rna	6.55169594103256e-05
CPM_rna	0.000291197532805646
ZEB1_rna	1.63512943826664e-05
EDA_rna	0.753768223383028
DLGAP2_rna	0.0630996482560542
MIR4257_cnv	0.00670066102527677
PRKG1-AS1_cnv	0.00223314885102545
SLC18A3_cnv	0.0021920813907746
MAP3K9_rna	1.32645043205644e-10
TRAF3IP3_rna	0.00438552164996868
HMGB3_rna	0.0037588881359067
CDH3_rna	5.18491259310858e-10
CD84_rna	0.0666338242515252
RASGRP2_rna	7.57286208935972e-09
SEC31B_rna	1.75302479135899e-08
TNFAIP1_rna	2.38183387426414e-07
WFS1_rna	3.20690314816546e-09
SDC1_rna	1.66215425670994e-10
PLEK_rna	7.38460684782983e-09
IFT46_rna	0.000479931761053924
ADCY7_rna	6.02326719019764e-07
SASH3_rna	4.73695891097164e-05
IGLL1_rna	2.29627312081099e-05
GMFG_rna	0.00069605986094651
CHSY1_rna	3.4231432032236e-08
MTO1_rna	1.10831403793067e-05
PPAP2C_rna	3.38214250731615e-08
MYO1F_rna	4.07508353962755e-05
TUFT1_rna	2.47151722967756e-11
ANXA9_rna	1.5070861572731e-05
SOX13_rna	7.57467805955289e-11
PTPN7_rna	0.056873394223791
STAR_rna	4.28742307728431e-08
HNRNPU_rna	7.21338877378606e-07
TFF3_rna	2.4468102665655e-05
LAPTM5_rna	1.93423340679433e-06
CDS1_rna	3.63515890009812e-09
PRKCB_rna	0.000379917474313636
SFN_rna	3.78608311995903e-07
GPR173_rna	0.00123938892324569
PKP3_rna	1.69996934637539e-08
WT1_rna	4.53308312895462e-09
CLDN4_rna	5.14068920684373e-09
DDR1_rna	4.20424012490797e-11
EMP2_rna	1.42692528279633e-10
RPS28_rna	3.17480518667729e-07
ZFYVE16_rna	0.000111596292217652
ALDH3A2_rna	1.10561615074099e-05
SEMA3C_rna	0.00102085467991045
ALS2CL_rna	0.017565025627585
NQO1_rna	0.000139327440070161
LCP2_rna	0.00137422850500533
SEC31B_rna	1.42647626357586e-09
PTPRC_rna	0.000103198087318699
KIAA0284_rna	1.92916603436086e-06
SH3BP1_rna	0.00039352229494133
TPD52L1_rna	2.56818176468126e-08
WIPF1_rna	2.17496784688683e-09
PLEK_rna	6.01475610422529e-09
DUSP4_rna	0.00123938892324569
CHSY1_rna	1.50026581902044e-07
GYPC_rna	3.28171381745132e-08
BCAR3_rna	8.51103214277065e-05
FNBP1L_rna	2.64735900632078e-08
RAB15_rna	2.16464438094384e-06
TUFT1_rna	1.44805569597598e-14
SYBU_rna	3.20384251691028e-10
SAMSN1_rna	2.78299543393506e-05
NR2F6_rna	9.05949128787182e-08
LAPTM5_rna	4.63540923900976e-09
ELF3_rna	9.0594959786403e-08
CDS1_rna	2.43676769842743e-09
RPL13_rna	0.0036277716737214
GJC1_rna	0.0421400223430686
CLDN4_rna	1.86686132271954e-08
LYRM4_rna	0.0109402304658229
RP5-947P14.2_rna	4.08170891205412e-06
ZXDC_rna	0.00110030054895441
WNT11_rna	0.0129824780902339
RGS17_rna	1.57363316740017e-05
PTPRE_rna	6.22454973915403e-07
NXPE4_rna	0.0483931431432228
GLRX_rna	0.000442377951711778
ITGA3_rna	2.34616045321007e-16
RHBDF1_rna	4.78268312155689e-17
CD9_rna	2.99149468812148e-11
HEBP1_rna	1.31811787784923e-11
WWTR1_rna	9.58908381024561e-19
SNAI2_rna	4.54596187320398e-14
RAI14_rna	3.77981017500485e-13
ACTN1_rna	1.62446107968887e-17
SMC1A_rna	6.59047317302827e-15
MOK_rna	5.23565206892734e-07
KIAA0284_rna	1.19843682464532e-11
RBFOX2_rna	3.63313790629133e-05
PROCR_rna	1.05187212855962e-13
CST3_rna	4.64808821964179e-12
NOL4_rna	4.17191067074129e-09
CORO1A_rna	1.68503340770915e-15
MAZ_rna	1.65748693598765e-13
GMNN_rna	6.53108503835183e-11
GNPDA1_rna	2.44489461055002e-11
COL7A1_rna	3.73653211310821e-11
FHL2_rna	5.96180722814548e-17
RND3_rna	1.0568799680682e-16
ARID1A_rna	3.6398504611097e-16
CAMSAP2_rna	4.31648914738798e-06
AVPI1_rna	1.0079247116517e-19
ARAP3_rna	3.12514433934693e-15
CXCR4_rna	1.46851217485893e-16
LAMC1_rna	1.34977726282988e-16
YAP1_rna	5.89225280402171e-14
FNBP1L_rna	0.0590077531603903
MYOF_rna	6.41386298830635e-21
IGFBP3_rna	3.64888823379138e-13
RGS20_rna	2.58158463308802e-15
CAST_rna	9.63095613979661e-18
PCDH1_rna	1.01660066808266e-08
IL17RC_rna	6.01054656146146e-12
CDCP1_rna	2.86043616680029e-13
CTSB_rna	1.5110052101986e-25
HTRA1_rna	2.831074861844e-17
SMAD3_rna	3.20584908558703e-13
IGFBP6_rna	4.92544726555757e-22
ADAM9_rna	1.87572026802237e-17
PPIC_rna	2.50182268930028e-13
IRS1_rna	8.594845944892e-08
TM4SF1_rna	7.37933471000401e-15
LAMB2_rna	9.71049529564045e-17
GNG12_rna	3.71207973639303e-20
DAG1_rna	3.19135387207371e-11
FOSL1_rna	2.75793769487375e-22
SPHK1_rna	1.17083583608607e-16
TGIF1_rna	1.7802872740673e-13
PLEC_rna	1.33677921941291e-15
THBD_rna	4.68121235333547e-06
NQO1_rna	1.40994514746934e-30
BCOR_rna	7.36048363942483e-17
MAFF_rna	6.75202590328743e-18
AHNAK2_rna	3.00240401911126e-21
SPRY4_rna	5.05978866825011e-11
S100A2_rna	1.5535451008594e-20
FAM114A1_rna	7.00969096810805e-19
ZNF43_rna	2.12774882540176e-13
RASGRP2_rna	0.000207398167489081
TPD52L1_rna	5.28102856188462e-05
CXCR4_rna	0.00537981775635315
RANBP6_rna	0.00561250363118526
ELMO1_rna	6.88681351753605e-07
ENPP4_rna	0.00103436281550697
WWTR1_rna	9.30642480499336e-07
CD84_rna	4.15012127119961e-07
LAPTM4B_rna	2.25870830657771e-05
DBN1_rna	0.00370218039825456
CTGF_rna	1.15379582395495e-06
CXCR4_rna	9.72947921146831e-05
SSPN_rna	5.10494687662099e-05
DDC_rna	0.00193552189134412
RDX_rna	9.07111758289098e-05
BARD1_rna	0.00187752395735601
LPP_rna	2.60670643545744e-05
ENAH_rna	4.74079854402886e-06
PLCL2_rna	1.78763816243942e-06
WEE1_rna	3.1628054654153e-05
PTK2_rna	0.00270543789093386
GNG12_rna	3.57443250326364e-06
CRIP2_rna	2.17502993058439e-05
CTNND1_rna	0.0341836329885342
HLA-DOB_rna	0.00639675467688036
BAMBI_rna	1.52163833617134e-05
PHTF1_rna	0.242110376147921
CHMP7_rna	0.0192435094418174
KIAA0232_rna	0.000274379491972974
ANKRD20A9P_cnv	0.35228254334763
MRC2_rna	1.29160907628691e-08
FAR2_rna	0.000764922419288689
TTC28_rna	1.75156698182914e-07
SYDE1_rna	2.44489461055002e-11
CNTNAP1_rna	6.66491744296812e-07
CAP2_rna	3.72395311272221e-08
BSPRY_rna	8.98551252699539e-07
CHST3_rna	5.94126426419582e-07
DDC_rna	1.29762318604454e-06
RGS10_rna	0.119409900770969
VEGFC_rna	4.95472978322613e-07
NDEL1_rna	0.000191117367279053
TPST1_rna	1.01008804323539e-05
MEX3D_rna	7.91708276329521e-06
HMGB3P30_rna	0.0209133682856779
PRSS22_rna	5.25700224974399e-12
FYN_rna	1.9397025382512e-12
GPRC5A_rna	7.38223860469689e-13
SH3YL1_rna	5.3557436334152e-11
EPN3_rna	3.34247561404633e-12
ARHGEF5_rna	5.59838414489124e-17
PRSS8_rna	2.21357465430657e-13
TRIB2_rna	7.41617680515796e-11
FXYD3_rna	4.86566364237487e-11
TSPAN15_rna	6.44993680874578e-12
C19orf21_rna	4.33425575988681e-13
BIK_rna	2.09270187028083e-12
CA2_rna	4.41954402123956e-11
LSR_rna	2.47407051868056e-15
NT5DC3_rna	3.81027002420425e-06
TPD52L1_rna	9.7461576145777e-13
PRSS16_rna	1.39509355135044e-14
GALNT3_rna	2.8215017679466e-12
LEPRE1_rna	1.72024558862889e-11
PLS1_rna	4.94578800208282e-10
KLK10_rna	7.07459458737111e-13
SMPDL3B_rna	1.01863342880279e-09
RAB25_rna	6.06023441770075e-15
SYT11_rna	2.7662265836085e-10
HOOK1_rna	4.30026740217425e-08
DSG3_rna	1.45562000041725e-07
MAP7_rna	1.25922768556981e-13
STXBP1_rna	8.45667658374999e-10
ANXA3_rna	5.17624594943117e-14
ASXL3_rna	0.000709627265144399
SLC14A1_rna	1.48908248212459e-05
EGFR_rna	1.12188539787243e-11
NCAM1_rna	3.79664709828748e-07
RNF144A_rna	4.94789754854169e-08
TGFA_rna	1.58658063709406e-13
ELF3_rna	5.28775567568486e-13
CDS1_rna	1.5247119198085e-13
RBM47_rna	1.72398585633024e-12
ADCY1_rna	2.67220067219322e-06
C16orf45_rna	1.75819286822788e-11
SCG2_rna	5.10257252065497e-12
CLEC7A_rna	1.10292453415498e-05
SSH3_rna	4.77842968676701e-13
TNKS_rna	3.39490127566633e-10
JUP_rna	1.35277026472405e-17
SFN_rna	1.76574455326025e-14
EPS8L2_rna	2.07751679147245e-15
ALS2CL_rna	2.16167958558145e-13
FGD6_rna	4.36444433400872e-10
TP53TG1_rna	1.18190701385111e-06
TACSTD2_rna	3.09448526001258e-13
JAG2_rna	4.32598124838052e-11
ZNF165_rna	4.49557889499383e-15
CNGA1_rna	4.4750301119678e-11
DDR1_rna	4.18926020400916e-11
RNF39_rna	1.21159641411671e-10
KRT6A_rna	5.09824339733973e-10
CAD_rna	0.000850533243250201
MLC1_rna	2.34544487306546e-05
OSBP_rna	0.00132215252240956
LINC00302_rna	0.0239666920769369
PCDHGA1_rna	0.000504268270438575
ICA1_rna	0.00012924729661922
LCP2_rna	0.0333405961573846
STK10_rna	6.75439185553373e-08
EIF2B4_rna	0.0326445297243758
ID2_rna	0.000288230615829513
BST2_rna	0.000164517670952222
RTP4_rna	3.29292562591507e-06
GYPC_rna	3.28336713616185e-07
TOR1B_rna	0.00656285948309368
BCL2A1_rna	0.000142340756635621
TTC13_rna	9.58655539718693e-07
BIN3_rna	1.17784018565631e-05
KLHL21_rna	0.000409217660439212
SMAD3_rna	0.000211777800654538
MARC1_rna	8.83195861804831e-09
TRPV2_rna	3.82000715747303e-06
ZSCAN16_rna	5.32420275781236e-06
APOBEC3G_rna	1.24830218424104e-08
MAP3K9_rna	1.8023713041946e-07
MRC2_rna	2.52888330001019e-12
PRSS8_rna	2.87285442035623e-06
BCAT1_rna	1.0853541675049e-07
CDH3_rna	4.17323716230219e-07
LRRC16A_rna	6.39722319305733e-07
PROCR_rna	0.00207484296210901
FA2H_rna	5.52756215926799e-10
ESRP1_rna	1.64265746423082e-09
MYH14_rna	1.44379109816897e-08
COBL_rna	5.99208796120725e-10
PPM1H_rna	6.52236499130597e-06
HES1_rna	6.55498859273481e-06
DUSP4_rna	0.000981303706135428
PRRG2_rna	4.83135443181165e-08
FOXA1_rna	2.03712165335008e-08
MAP7_rna	7.13397209782807e-11
CHST12_rna	1.2941685573336e-06
FNBP1L_rna	0.00010991441631852
AP1AR_rna	0.000339278327204476
WDR61_rna	0.130873243876063
ENSA_rna	0.00625452658565356
SOX13_rna	4.18686871239712e-06
GNA12_rna	4.31648914738798e-06
THY1_rna	8.67065179013292e-08
ADIPOR1_rna	2.00653330726258e-06
COL6A3_rna	6.21827237973044e-08
ELF3_rna	3.79664709828748e-07
DUSP7_rna	3.44382393510049e-08
PPFIBP2_rna	7.56520042788947e-08
CLDN4_rna	3.64095306291525e-08
ADARB1_rna	1.52582248528628e-06
MIR6787_cnv	0.00030803304459596
LGALS1_rna	1.20387381852184e-05
GDPD3_rna	6.7822142901558e-05
PHTF1_rna	0.000460340360549201
SLC19A2_rna	6.43230757242754e-07
BSPRY_rna	1.82929884221811e-05
RIN2_rna	0.000220798881958004
COL6A2_rna	1.51326096802814e-07
CDS1_rna	3.17750475581362e-05
S100P_rna	0.004185452309163
PCP4_rna	0.00460183763625456
FAM174B_rna	2.06477873701868e-05
ECI2_rna	1.06329342670092e-05
CLEC16A_rna	0.0174144526470011
BCAT1_rna	0.00168840154931157
ZNF391_rna	0.0466733288786186
GPR45_rna	0.0336048754808356
HMGA2_rna	3.92870201670642e-06
ZFP64_rna	0.00448132479555186
TBL1Y_rna	0.0261097950665889
CDKN1A_rna	0.644906128604467
CEP350_rna	0.00130279737066268
DOCK10_rna	9.11100051937082e-05
FDPS_rna	3.56679396899042e-05
KIF1B_rna	0.0288015191833718
CRHR1_rna	0.000486632072933849
SSPN_rna	5.66948102710752e-06
MATN2_rna	1.77350057578314e-05
KALRN_rna	0.000219422875404518
LINC00302_rna	1.68698339446917e-06
DDR1-AS1_rna	0.0080250686810413
WDR91_rna	0.00417148421336113
IQCE_rna	0.00499759421051641
LAMTOR2_rna	0.0198800731894549
A4GNT_rna	0.0135329884513302
PADI3_rna	0.513739879753771
LHFP_rna	0.00360939357692014
MIR708_cnv	0.0307122513322252
NEK5_cnv	0.0682605124316291
PER3_rna	0.000134630801643446
CUEDC2_rna	0.00238564038025689
DBN1_rna	0.0514199012681927
LRRC42_rna	7.83910703028542e-06
GPSM2_rna	2.87759640405538e-07
CDKN1A_rna	1.33265874958366e-11
UPF3B_rna	1.08161569056804e-05
DDB2_rna	4.56207519154244e-12
ATP5G2_rna	1.65175134045095e-06
MDM2_rna	3.57631423058516e-12
CDKN2A_rna	1.03004979462819e-05
FDXR_rna	5.74957987661159e-11
SOAT2_rna	0.0053886036230848
TRAPPC11_rna	0.0109236571244963
ZMAT3_rna	1.23634128880839e-11
MLF1_rna	4.16166373169156e-07
AEN_rna	1.53336596135925e-09
TRPV2_rna	9.66516249051259e-06
LGALS9B_cnv	1
TP53_mut	0
FBXO3_rna	5.23119110438039e-06
MANSC1_rna	2.92581061133074e-08
PLS1_rna	0.000142645440842514
RFTN1_rna	2.85530603088107e-05
ITGB4_rna	0.0173147005421154
STX11_rna	0.000242432152267565
NAB1_rna	3.09386082306211e-05
LY96_rna	0.00234407062042626
ACOX1_rna	0.000459426313038787
FBP1_rna	0.00213840387003705
B3GNTL1_rna	0.000973932968086719
HIST2H2BE_rna	2.28548008340817e-05
C5AR1_rna	0.102700168017842
NAALADL2-AS3_cnv	0.0212382812964242
TCOF1_rna	1.79722745315706e-07
ACAP1_rna	0.00631512918863788
BAMBI_rna	2.42262914610889e-07
ITPK1_rna	0.000331116379445234
PHYH_rna	3.2592699582623e-06
WWP1_rna	3.47231409170706e-07
YARS_rna	0.0016747207946831
LACTB2_rna	2.87759640405538e-07
DHX57_rna	4.88989398061212e-05
TNFSF15_rna	0.00129560720554074
COL18A1_rna	0.227922402277358
TUBB_rna	1.07615301242565e-06
DECR2_rna	0.00380033285706819
SNORA59A_cnv	2.58240657159036e-05
CDC7_rna	0.18636677794768
LGALS1_rna	0.000937842268666297
GLRX3_rna	0.00125670914628168
ACYP1_rna	0.000485670526662572
EPHB2_rna	0.00219208335938144
DUSP11_rna	0.00500992787332765
NR2F6_rna	0.0269940232441544
AC105020.1_rna	0.033209124706041
GSTA1_rna	0.0465566412907276
MIR548X2_cnv	0.0112423900600622
NFATC3_rna	0.0166303611033625
MARK1_rna	0.000136666924852786
DDC_rna	0.0238020319140874
DUOX2_rna	0.0106615014242751
HIPK1_rna	1.08194242392081e-06
SFN_rna	0.00482777190760416
MAFF_rna	6.91186784805391e-05
BPIFB2_cnv	0.0117448189608875
MIR548F3_cnv	0.00209335431404605
MLXIPL_rna	0.00091159172469414
COBL_rna	9.71655463954949e-07
EXPH5_rna	0.000356170000870692
ICMT_rna	0.000155018718134746
ACYP1_rna	0.000396297430401264
CDKN2A_rna	3.26197813723636e-08
INSR_rna	0.00691775631970133
HSD11B2_rna	0.000169829038161782
ARL3_cnv	1.52581991016953e-06
C17orf78_cnv	1.41738787073069e-05
CDKN2A-AS1_cnv	2.45759557233603e-08
CDKN2B-AS1_cnv	1.03676344504214e-06
COPZ2_cnv	4.32196590624846e-06
MIR2909_cnv	1.20533526825563e-05
MTAP_cnv	1.44643413455739e-05
SFR1_cnv	4.23662804699225e-05
SPRNP1_cnv	0.000156011042977178
TBX21_cnv	3.62591745679999e-07
TLX1_cnv	3.26013910614888e-10
CDKN2A_mut	0
MRC2_rna	1.94121917385354e-07
AP3B2_rna	0.0831864529567759
TGFB1_rna	1.13248472583877e-09
KLF3_rna	0.00301689346540489
EXPH5_rna	0.000629313100396056
FANCL_rna	9.54842392227758e-08
CKMT2_rna	0.000744628203061143
DDC_rna	0.000459426313038787
C14orf1_rna	0.000514828597511674
MAP7_rna	5.39364697045957e-08
NTAN1_rna	0.00178868362930932
COL6A3_rna	7.01097632981187e-06
AR_rna	0.00123480700091561
LUZP1_rna	1.94133944508308e-05
GPR19_rna	0.00416451570621908
EEF1D_rna	5.00764397009846e-05
ZFR2_rna	0.00132093485174564
BUD31_rna	0.0031493024936128
TNN_rna	0.00350084271197323
PTPN12_rna	0.00969771506311643
SERPINF1_rna	0.00019889289452518
JRKL_rna	0.977404251861199
MAP4K1_rna	1.84403762820346e-07
CARD8_rna	5.58471237632082e-06
ABHD11_rna	0.000113057193650626
FHL2_rna	5.97715568281169e-05
PLEKHB2_rna	0.000399491198217873
WLS_rna	2.22188897643452e-06
LRMP_rna	2.60061116268221e-05
CALU_rna	1.88228726600536e-05
GMFG_rna	0.00019889289452518
TIPRL_rna	0.00224699537458356
RGS10_rna	1.36867953721842e-05
CAMK2N1_rna	4.14088308095966e-05
MZB1_rna	1.57535821414018e-07
BLM_rna	0.00437094860971656
GPSM3_rna	1.2729156456357e-07
GBA3_rna	0.000465860375771724
GALR3_cnv	0.00734189275143519
ALDH3B1_rna	4.56066524903682e-10
RHBDF1_rna	8.11416128274963e-12
SCMH1_rna	8.38834625994676e-12
SEMA3B_rna	2.21032499093905e-06
HEBP1_rna	8.29798921751496e-08
GPRC5A_rna	6.49963594950091e-16
HSF2_rna	4.23778463070802e-15
VMP1_rna	2.06901946219381e-12
TNFRSF1A_rna	1.12600962213469e-11
INPP5A_rna	2.34992713890894e-06
TRIB2_rna	0.478893141217171
ACTN1_rna	3.39234779735314e-08
SMC1A_rna	1.56154262841094e-13
PTGS2_rna	6.91182932014728e-09
FNDC3B_rna	2.9986908798765e-13
PXN_rna	4.91045367336644e-14
PYGL_rna	5.89400583710383e-11
FERMT1_rna	5.02992749273755e-10
CST3_rna	7.89961122633388e-16
NOL4_rna	7.31231606909754e-11
PLAT_rna	3.88647680665716e-11
ETHE1_rna	1.52829284195559e-16
AHR_rna	3.23124597472231e-12
SFXN3_rna	2.9986908798765e-13
LGALS3BP_rna	2.2833176058025e-12
ST3GAL4_rna	0.00120988639837231
CCND1_rna	1.00324941839318e-10
GPLD1_rna	8.28957590812769e-13
IGFBP5_rna	3.06971276206427e-07
KDM3A_rna	0.036966450583587
ALMS1_rna	1.10262257111183e-10
RIMS3_rna	9.33503545088947e-12
ARID1A_rna	6.97223821784738e-12
AVPI1_rna	8.90548040881565e-15
ARAP3_rna	2.65423625058208e-13
SMAD9_rna	2.52188456467382e-10
CD97_rna	5.34047936313123e-09
ACSL3_rna	5.91492567587302e-11
GNAZ_rna	1.63445443646631e-12
LIF_rna	6.57257282814758e-13
SAT1_rna	1.21477374002419e-13
ITGB4_rna	2.90198019440908e-07
TAOK3_rna	0.000204383196807248
CD63_rna	2.48153320143823e-12
SPRY2_rna	9.90516095050908e-14
MDC1_rna	1.50864677629563e-12
BCAR3_rna	1.07748429116824e-11
BARD1_rna	3.42391796445543e-10
ANP32A_rna	2.50035541748348e-10
VASH2_rna	1.86028733970901e-12
GULP1_rna	2.75576162646532e-09
TNFRSF21_rna	2.60089226242343e-10
LCN2_rna	1.84976474166633e-08
HIRIP3_rna	3.88647680665716e-11
DCUN1D2_rna	2.91130454338711e-09
PRSS23_rna	2.65423625058208e-13
DYRK1A_rna	1.628236826814e-12
LMNA_rna	3.04621825115591e-13
TGFBR2_rna	3.09495897573504e-16
EXO5_rna	3.16586429142446e-09
CTSB_rna	4.96131763909528e-20
CTNNB1_rna	3.93069999520323e-08
AGPAT2_rna	6.05487789437413e-08
ADORA2B_rna	1.85968705870744e-13
NPAS2_rna	2.68579506854782e-13
INSM1_rna	7.62099423239163e-08
CTBP2_rna	1.4702646734394e-06
FOSL1_rna	5.72774350458785e-14
ETV4_rna	1.56154262841094e-13
PLEC_rna	1.50661801133246e-13
BCOR_rna	5.01766492659354e-12
PION_rna	6.12933587504905e-13
ERC2_rna	3.19498232154372e-12
SPRY4_rna	1.84870059179104e-16
FAM114A1_rna	1.59448535293553e-10
CTNND1_rna	3.48905475264724e-14
DAXX_rna	1.04203762983562e-06
MLLT11_rna	4.89596531158522e-10
MIR4318_cnv	2.74133973982022e-08
EHD3_rna	0.0276226492989319
GLRB_rna	0.000290601870284784
KLHDC10_rna	0.00288958148543353
TMEM47_rna	6.31406744174537e-06
NPAS2_rna	8.06140782162275e-10
BRAF_mut	0
SPATA20_rna	1.68758764330805e-07
TNFRSF1A_rna	2.42101457335916e-09
SMC1A_rna	2.79161563445581e-09
SEH1L_rna	2.58383110123729e-08
EDEM2_rna	5.75752034550804e-08
PXN_rna	5.57973000674942e-12
SMEK1_rna	0.00089616995497525
CST3_rna	5.54924509854676e-11
SFXN3_rna	1.55957603114151e-08
BLMH_rna	2.94795961935429e-06
LGALS3BP_rna	3.73409668176994e-10
ARAP3_rna	1.12600962213469e-11
TGFBI_rna	1.10656543178854e-09
PPAT_rna	4.4899050907107e-09
KIAA0907_rna	1.35408083723031e-06
CD63_rna	1.18064169908508e-07
TMEM127_rna	6.83454926448826e-08
FNBP1L_rna	0.0518011876078723
DYNC1LI1_rna	7.04593377648339e-06
INPP1_rna	1.16933273812338e-06
ZDHHC7_rna	2.31651553030775e-06
RHOC_rna	4.80647791745563e-07
CHTOP_rna	1.49800128536305e-10
CTSB_rna	5.60246498692159e-10
IGFBP6_rna	1.2381188694047e-09
HNRNPH1_rna	2.57079618309862e-07
NPAS2_rna	1.47036214460622e-07
PPM1D_rna	9.19282287012112e-08
SMAD2_rna	0.000171998410384766
FOSL1_rna	4.54756539978925e-09
PLEC_rna	1.06349387354806e-07
FUCA1_rna	1.34036868115032e-10
FAM114A1_rna	3.44382393510049e-08
MBP_rna	3.92839059302595e-05
RNPS1_rna	1.93673504495701e-05
RPL31_rna	0.000245207999506881
SCG3_rna	9.17113560419117e-05
WDR91_rna	3.8480928178211e-05
BICC1_rna	5.97393546466497e-07
UNC13A_rna	0.000948537222707997
CHI3L1_rna	0.0311651623198634
RBMS1_rna	0.00137675487733104
SYNC_rna	4.76483914735705e-06
HTRA1_rna	9.15571689290934e-09
NNMT_rna	1.10292453415498e-05
CHD7_rna	2.17562199697956e-10
C1S_rna	4.6754231908912e-07
COL18A1_rna	2.61540787903698e-08
TMPRSS2_rna	1.2915473819309e-05
LRBA_rna	2.41256746411537e-05
MCF2L-AS1_rna	3.13939421441688e-07
CEP55_rna	0.00903364551961356
CAMTA1_rna	0.0719041758082293
C17orf70_rna	0.383098966595005
DYNC1H1_rna	0.0393800610715156
SRI_rna	0.00255652243550055
HBQ1_rna	5.74106504199057e-06
NCR2_rna	4.20814407428006e-07
KCNC4_rna	0.000296004173605427
STAU1_rna	0.00018324177836698
WNT1_rna	0.000916786724445559
PNISR_rna	0.00819009603199025
EFHD2_rna	3.30139147718884e-06
CACNG2_rna	0.0210752781201169
PRKCDBP_rna	2.75649091349645e-06
S100A2_rna	2.10678928695702e-08
CDSN_rna	3.98280318383822e-05
SCMH1_rna	1.60359759983364e-12
RAI14_rna	6.95651020526755e-08
DDHD2_rna	0.000462173548288423
MAEA_rna	0.000350099475961443
MFNG_rna	5.92373229382189e-05
NUDT1_rna	9.10766125952362e-07
PLEK_rna	0.00190461548454575
CNTRL_rna	3.20345941535195e-08
CDKN2C_rna	6.36709200777867e-08
NUP210_rna	8.73870842205961e-05
YARS_rna	1.3041067105159e-05
YAP1_rna	4.20768988485365e-05
PTPN7_rna	0.010564643411254
NRGN_rna	4.43867861947047e-06
MYO1E_rna	3.49778100958127e-09
FBXO41_rna	9.60430039945028e-08
IFT122_rna	1.52986720786901e-06
ATAD5_rna	7.33825882119830e-09
HCLS1_rna	0.00867653744622111
HMHA1_rna	0.00189441449728249
ZNF267_rna	0.0647700862006993
PRKCQ_rna	0.00244926156377057
CBL_rna	0.00229506290710127
RERE_rna	0.000150465166078332
HIST3H3_rna	0.0232494907679541
ZNF492_cnv	0.113678596923992
MRC2_rna	1.31678526703345e-05
SUCO_rna	0.00017791147141884
UST_rna	0.000174193826447541
ARSB_rna	0.000114412151782057
PLAU_rna	2.86544569873497e-06
HMGA2_rna	3.87218268118085e-08
DCUN1D2_rna	0.00623945706101462
CTSB_rna	1.92411141744177e-06
COL6A5_cnv	0.00552195123891118
LINC00540_cnv	0.0927877387240049
MIR1297_cnv	0.0482127741903549
MIR3169_cnv	0.0523453695917649
NEK5_cnv	0.0558474917022273
MRC2_rna	1.07110923958057e-05
CDH3_rna	4.40424674088597e-05
TMC5_rna	2.98842785979273e-08
MTMR9_rna	0.000107086707215471
AGR2_rna	2.19210732493203e-08
EXPH5_rna	2.63694213619062e-07
SDC1_rna	1.4855064409209e-05
LARS_rna	1.64691214389691e-05
SORL1_rna	2.21781394643758e-09
C12orf10_rna	0.000178663766717591
PRKACB_rna	0.15961315806634
SLC37A1_rna	9.66435257786316e-07
ELF3_rna	1.31043204724105e-05
FBP1_rna	1.03645388961185e-06
BNC2_rna	2.59957296292483e-08
PDXDC1_rna	3.86580097631916e-05
TNFSF15_rna	8.6743802950901e-06
ADAP2_rna	0.00012676863346717
ERO1L_rna	1.64297561278479e-05
TTC3P1_rna	0.690350151103162
NRXN3_rna	0.0211492459700098
CDH3_rna	0.782888227926471
WDR91_rna	0.00992348073059831
LTA4H_rna	0.0608064334826644
FLNB_rna	0.0459192401068823
DYNC1I1_rna	0.00428442844187866
PEA15_rna	0.0656188907108144
CGGBP1_rna	0.100707940690689
P2RY6_rna	0.0300435095000936
ST6GALNAC3_cnv	0.228228818070934
FSCN1_rna	2.81353633837752e-07
ERO1LB_rna	0.00142557720763168
NINL_rna	5.22170541662987e-05
SMARCA1_rna	1.68074733249122e-09
SYDE1_rna	8.60516189023923e-07
CAP2_rna	6.82010824133162e-05
RND3_rna	0.000813252802563447
CAMSAP2_rna	0.00086276116911607
PXDN_rna	1.35721697097017e-08
HEY2_rna	3.83926763840682e-05
CDH11_rna	1.99082521692242e-06
PARD3_rna	4.49530839966607e-06
HMGA2_rna	1.40415977814307e-07
CD1C_rna	0.00647932827030513
SFMBT1_rna	1.00628515775404e-07
ALDH7A1_rna	3.39234779735314e-08
HTR3A_rna	0.00144396288123438
IGFBP6_rna	1.86521845432185e-07
TPST1_rna	4.87881664094802e-05
EFEMP2_rna	9.49101197086983e-09
FAM49A_rna	0.00170680120318248
ITSN1_rna	6.34494220728654e-07
MBOAT1_cnv	0.0100457883467504
WASF1_rna	0.0591500034159071
DUSP4_rna	0.000385305814852638
TRIM22_rna	0.00200585822284466
COX7A2P2_rna	1.17784018565631e-05
NLE1_rna	0.000439740711832423
WDR70_rna	9.78435996081302e-06
CCNB1IP1_rna	1.07634945841012e-05
YARS_rna	4.54781217098436e-07
PIP_rna	0.0209868318586691
PPP1R14D_rna	0.000190716148616315
CMKLR1_rna	0.00684106590536782
PFAS_rna	1.42864060555392e-07
PDXDC1_rna	4.354306751108e-05
AC012065.7_rna	0.0114048396189788
SLC25A16_rna	0.0114479332107714
SCRN1_rna	0.0261275949559794
ANP32B_rna	5.57770285884891e-07
TFF3_rna	0.000625650167731507
NOC3L_rna	2.83540793822209e-05
FETUB_rna	0.0167145820555056
MDM1_rna	0.00180808530691176
TGFB3_rna	0.00102855348633838
CAAP1_rna	1.56673655437014e-06
RBMX2_rna	0.00170372184284588
RNASEH2B_rna	3.58359113231833e-06
ANP32B_rna	2.61587226616308e-05
GPRIN2_cnv	0.594137595785068
SOBP_rna	0.0344084894814672
SNAP25_rna	0.000566337425039198
ASCL1_rna	0.0459192401068823
RNF44_rna	0.0115171850744728
PIP_rna	0.0567357101039203
MIS12_rna	0.00386165466091907
SHOX2_cnv	0.0739772540178669
MKS1_rna	0.0082286079261612
HSPB11_rna	1.23045606793522e-05
CDKN2C_rna	4.04718853225644e-05
DONSON_rna	0.00684106395088006
LY6H_rna	0.528350703573712
ZNF623_rna	0.00202921740341097
ARHGAP33_rna	8.00139338936229e-05
RHBDF1_rna	1.60972289398998e-12
TRAF3IP3_rna	0.000356890606502213
CTNNA1_rna	2.94306388444566e-07
PXN_rna	1.02201605456502e-09
C19orf21_rna	1.68677503296079e-05
EHD4_rna	0.000139925254326719
ABHD11_rna	3.26765281204996e-06
TMEM106B_rna	3.7899119855711e-09
CCDC88A_rna	1.11760209443843e-09
ATF2_rna	1.24631488920238e-09
SEPT6_rna	1.33224320687664e-08
DSTN_rna	9.3826761635955e-08
CD63_rna	2.58687404244473e-12
SMC2_rna	1.07039295613719e-06
YAP1_rna	1.9576680566268e-08
ANP32A_rna	8.51967756261187e-08
CD53_rna	0.000225209028285649
LMNA_rna	6.78224659663152e-09
DCAF13_rna	7.52069776963595e-05
GNG12_rna	2.45370831779174e-08
CTNND1_rna	5.88290363414148e-09
RPS28_rna	8.62847266136711e-07
PINLYP_rna	0.033649095781528
PPAP2C_cnv	6.62859610731974e-07
RASGRP2_rna	0.00262201052802813
CA12_rna	5.3409899648144e-05
DNAJA3_rna	0.370522761298184
PHF14_rna	7.48742861242596e-05
CPE_rna	0.00797489345663836
THG1L_rna	0.00178546868329993
LARS_rna	0.000518394427064165
YARS_rna	1.47837737810482e-05
TUFT1_rna	5.9771538983184e-05
ANO10_rna	0.00349490133909658
MAPKAPK5-AS1_rna	0.000983154443960843
RREB1_cnv	0.0130114568386645
GAB2_rna	7.82940897554292e-06
RAI14_rna	5.17470215480089e-05
DDHD2_rna	0.564080915569974
MYL9_rna	6.72950011195371e-05
SYDE1_rna	1.06752476105416e-06
CCL2_rna	0.000200987943399197
UHRF1BP1L_rna	0.000781226849249078
CTGF_rna	2.92071759355374e-09
PLAU_rna	5.57771048935665e-07
BICC1_rna	6.94339004295473e-07
NAPG_rna	3.79542916415393e-05
ARL3_rna	0.118034079832607
COL6A2_rna	2.83856077672492e-08
RCN3_rna	0.000290007349346646
ALDH9A1_rna	0.00409540798284553
RMND5A_rna	1.18190701385111e-06
PAQR4_rna	3.60197593447166e-06
SYNC_rna	2.04632529137335e-06
IGFBP6_rna	5.91640806084416e-06
LAMB2_rna	0.00151971389668856
TNKS_rna	0.145793889936885
COL18A1_rna	5.95196568049291e-10
CDKN2A-AS1_cnv	5.2358138828892e-05
MTAP_cnv	8.147692168253e-05
MRC2_rna	5.58734790622503e-05
KIAA1549L_rna	0.126478338535744
MTRF1L_rna	0.000144795490802865
BICC1_rna	8.89367642274221e-05
BCAS4_rna	0.00111477792065395
HTRA1_rna	7.46577394910738e-08
ING2_rna	0.0106291284930197
ZNF613_rna	0.389338113250354
COL6A4P1_cnv	0.00284004211629191
MIR466_cnv	9.59218634520753e-05
ZNF385D-AS2_cnv	0.00110751601910481
DDT_rna	0.00451118189662932
LSR_rna	2.20345511993197e-05
TRDMT1_rna	0.00156462683372888
C3orf14_rna	0.000546684992307281
GALNT3_rna	2.3509698361656e-05
PRRG2_rna	7.57193348795905e-06
EMP3_rna	2.28653482114082e-06
NECAP2_rna	3.17014701568627e-05
SLAMF8_rna	0.099614527397587
TFF3_rna	5.58734790622503e-05
C1S_rna	3.6921474239531e-05
CALM1_rna	0.00112103625964019
BRD1_rna	0.000213108533354938
CCNB1IP1_rna	3.13723504196881e-05
AK1_rna	0.0324724704932681
LRMP_rna	0.0563585126629694
LCP1_rna	0.000228749194335716
TUFT1_rna	0.00211389289653797
CDC123_rna	0.000894471434569376
PDE1C_rna	0.0212978421689353
SEPW1_rna	2.31048972998528e-06
HCLS1_rna	6.28714035953703e-09
CDC42SE1_rna	0.000155183636788915
BCAT1_rna	0.00046957462777998
RORA_rna	1.73168580382363e-05
TTC28_rna	0.371655360653781
OLFM1_rna	0.0100920059321652
LOC101929517_cnv	0.149794959057307
ITGA3_rna	0.0463240026650198
MIPEP_rna	2.64465778563468e-06
NCKAP1_rna	0.00119427044408453
APBB1IP_rna	0.000443260307311517
TULP3_rna	1.25342484173449e-06
CTTN_rna	0.00524099204651977
PUS7_rna	6.09686748242781e-06
CORO1A_rna	0.0184663187318731
MAP4K1_rna	0.000709627265144399
ICAM2_rna	3.82167488202521e-05
POU2AF1_rna	0.000231618768440496
WIPF1_rna	5.03709146390481e-06
LRMP_rna	0.000174931469402989
SLC16A7_rna	1.32601226546723e-16
LGALSL_rna	7.74266954652218e-06
SASH3_rna	8.23431527545977e-05
IL1B_rna	2.91769420751171e-06
GMFG_rna	0.0016166128681795
TRIM22_rna	2.14649676053776e-11
FST_rna	4.66220284854142e-05
PSEN2_rna	0.0135530321971191
PTPN7_rna	0.0153437693066326
VEGFC_rna	3.52591674955842e-05
MR1_rna	5.56204049903423e-13
ERAP1_rna	2.92071759355374e-09
PTGER4_rna	2.40873342763016e-06
EMR1_rna	7.98373671388017e-05
FMNL1_rna	9.3617027662577e-06
IKZF1_rna	0.00379073247557396
TEAD4_rna	5.88290003930706e-09
CCDC69_rna	6.83068133206814e-07
ITGA3_rna	5.91492567587302e-11
RHBDF1_rna	7.6687315634745e-09
TNFRSF1A_rna	2.74686843052459e-09
LEPREL1_rna	6.25968908681189e-11
YPEL1_rna	8.2494882176765e-08
NOL4_rna	3.24445853191763e-05
CORO1A_rna	4.39070697481499e-09
ELK3_rna	1.89404986771761e-06
CAP2_rna	3.78671867932976e-05
HYAL1_rna	0.111221761957738
FHL2_rna	2.82358570789755e-10
RND3_rna	2.46857402280675e-09
F3_rna	1.21785801880608e-09
CTGF_rna	7.26092047301299e-11
TGFBI_rna	2.51325198949015e-10
CD63_rna	2.20552882294319e-08
SAP130_rna	0.000384531703383449
YAP1_rna	1.90302522480114e-09
THBS1_rna	6.30153315227988e-10
MYOF_rna	1.44107510315735e-12
RGS16_rna	6.49462688430805e-10
EGFR_rna	2.97040575837838e-08
DCUN1D2_rna	1.31360453394113e-05
PRSS23_rna	2.19362620837046e-11
DST_rna	4.0713332675489e-06
CAST_rna	5.33676048217298e-11
SHC1_rna	1.17635598058866e-09
LMNA_rna	1.83563486143182e-08
KLHL21_rna	0.000654246960383595
SNX7_rna	1.36856087971015e-06
IGFBP7_rna	3.62086831011271e-07
PPIC_rna	5.13273651118845e-10
PLEC_rna	2.23631749853415e-10
FLNA_rna	3.94251109839974e-08
BLM_rna	7.08835730580267e-09
PSAP_rna	3.60032997441008e-09
ASPH_rna	2.50464827753659e-10
CA12_rna	2.57698746693986e-06
MFNG_rna	0.000257410760294214
PLCB4_rna	2.10423973171555e-05
NOP2_rna	1.64494219382457e-05
SET_rna	4.57813736946952e-05
MTRF1_rna	2.29570835275248e-07
PLAGL2_rna	1.28771710008334e-07
C14orf159_rna	0.000128692567201972
YARS_rna	9.45821897078558e-07
TJAP1_rna	0.000349038403156615
TIAL1_rna	2.06967254847674e-05
RHOC_rna	0.00361551293475546
ANO10_rna	8.2012617749134e-08
AIM1L_rna	0.0402481166019498
HCLS1_rna	8.79335910342146e-07
SRMP1_rna	0.00916735322676271
SKAP1_cnv	0.935442340055147
HOMER3_rna	0.00146792283944975
CTTN_rna	0.00126955455526227
TPMT_rna	3.90144716034356e-05
FAM175B_rna	0.00269604985501497
SLC22A17_cnv	0.0273252683148082
NCK2_rna	0.00273378150670342
NT5DC3_rna	1.81788839542729e-07
STK38_rna	2.95679421496434e-05
KCNC1_rna	0.0242989855396182
FOXA1_rna	4.76679396394168e-07
IMMT_rna	0.000333816390122126
TGFBRAP1_rna	0.000250591973356216
STXBP1_rna	6.42378421520805e-08
AEN_rna	2.41824275759132e-05
MIR4444-2_cnv	0.000269070699775566
MYO16-AS1_cnv	0.0108740653255937
AC004381.6_rna	1.85120268334982e-05
SPA17_rna	0.0768907631908347
CAPZB_rna	0.079942679602574
CHGB_rna	0.000118313635491522
UST_rna	0.000578669064967866
BCL2A1_rna	0.00117228477292293
MYO10_rna	0.000139327440070161
PGBD5_rna	0.00426304247314934
ZHX2_rna	0.000441497133308745
COL11A2_rna	1.10292453415498e-05
DHX16_rna	0.000138732032189891
TNFRSF1A_rna	6.14280154398693e-06
ACTL6B_rna	0.0168841519438114
NOL4_rna	5.16301414637332e-05
SMC3_rna	0.00010252584707567
ALMS1_rna	2.42393075135637e-05
CREB1_rna	0.000112812463850109
RREB1_rna	0.000138435227820422
SUOX_rna	7.99820915009005e-07
LPP_rna	2.02236041816999e-06
SNCA_rna	0.110865762578899
SPC25_rna	4.61119296250092e-07
LMNA_rna	0.000108964110735356
MCM7_rna	0.000473316491531006
TUBA1A_rna	0.000516353834056724
DAG1_rna	4.84648041335739e-07
EXO1_rna	1.82085724145004e-06
GREM2_rna	0.000108964050035977
TCF4_rna	4.46050110190542e-07
GPR56_rna	3.17656799415908e-06
DLEU2_rna	2.64465778563468e-06
CROT_rna	9.38472195888508e-06
TRAF3IP3_rna	0.00043451020202108
ACTN1_rna	6.09138636738533e-09
PLA2G3_rna	0.651376909073908
PYGL_rna	2.97058223243127e-05
MAP4K1_rna	0.00179190389554207
ICAM2_rna	1.60794812618866e-05
TNFAIP1_rna	1.23344398989426e-05
NDUFS8_rna	1.00896440938856e-06
CSTA_rna	0.00707345810789477
PNISR_rna	1.81270173735909e-07
FST_rna	3.47515744268774e-06
LAMC1_rna	6.24161285645165e-07
RAC1_rna	1.16502367690394e-05
LEF1_rna	0.000445917240299936
SLC38A6_rna	5.23565206892734e-07
SH3GL1_rna	6.9464528058916e-12
TPBG_rna	8.1736103701324e-07
FLI1_rna	7.0047946610706e-05
FUT6_rna	1.16361015007322e-05
LMNA_rna	5.95196568049291e-10
MICALL2_rna	2.154282236802e-11
ARIH1_rna	1.80752938628788e-07
KIAA0430_rna	1.50458549722746e-07
MZB1_rna	0.00265417097929284
GNG12_rna	0.000188721902068742
OLFML2A_rna	2.59169043342705e-08
NUDT11_rna	0.0474378125729331
FAM114A1_rna	6.64674034619256e-07
ACTN1_rna	3.9387290487171e-06
KIAA1199_rna	7.20090561589672e-09
ARID1A_rna	7.73649042376132e-11
SEPT6_rna	2.99248400247045e-10
YEATS4_rna	6.86484025101491e-08
PVRL2_rna	1.80764326032195e-05
DOCK2_rna	1.58867864756842e-08
TPM1_rna	9.45823140208414e-07
CD53_rna	1.58623158959202e-08
TUFT1_rna	2.28291984254461e-10
SOX13_rna	1.163654517882e-07
TIAL1_rna	1.57535821414018e-07
MMS19_rna	3.70164057946645e-08
NXF1_rna	1.13900804090145e-08
PRKCB_rna	7.66633729894922e-06
TMEM194A_rna	1.53571999266618e-08
RHOH_rna	9.31461611282489e-09
MZB1_rna	0.00103048656587538
GNG12_rna	5.38305043633733e-09
HPSE_rna	1.10123368680151e-07
HCLS1_rna	5.48734646637193e-06
FMNL1_rna	3.30127399922666e-05
ASPH_rna	2.43676769842743e-09
NAP1L1P3_rna	2.03455238107758e-09
SUCO_rna	4.91154205851106e-06
CCNB1IP1_rna	2.05989456738791e-05
FA2H_rna	0.100488496260278
EBI3_rna	0.00815174552846698
IL18R1_rna	0.00619444712214445
RPL22_rna	0.00325345278591478
MARCH8_rna	0.00245355768938189
ATF7IP2_rna	0.00296025869113154
FAM21C_rna	0.101921719494615
TSHZ2_rna	0.0643872717735288
SLC18A3_cnv	0.112654758508569
CECR5_rna	0.00171297528647969
ACTN1_rna	2.01851291088295e-08
WDR76_rna	0.00481187381740833
CCNB1IP1_rna	1.69996739204544e-08
TNFAIP1_rna	3.09588095573118e-06
KIAA0922_rna	1.49166241605403e-07
AUNIP_rna	0.0037588881359067
PPAT_rna	4.21984218578507e-07
TTI2_rna	1.32545287893755e-07
NDFIP1_rna	2.91017456529098e-06
ANP32B_rna	3.99466890133368e-12
SOX13_rna	1.40853621197359e-08
LPP_rna	7.7747093953687e-05
CNKSR2_rna	0.00143605686522452
CD1D_rna	0.000239933706707747
LMNA_rna	7.79117530944383e-11
MRPS18C_rna	1.23351747547446e-06
ZNF22_rna	7.8780026654153e-06
IQCB1_rna	2.16814914054979e-10
NACA_rna	4.092993493877e-08
MGEA5_rna	3.16280445382852e-05
CCDC69_rna	0.000807060236389222
NKX3-1_cnv	9.52393903550741e-06
SLC4A8_rna	0.00040190245280777
LARS_rna	0.00192516895787961
MAPRE2_rna	0.0010227743653208
TGIF1_rna	0.00549504915546881
RBM8A_rna	0.58028585481696
ARHGEF16_cnv	0.0132650386603989
CCDC27_cnv	0.017527261919241
MEGF6_cnv	0.0192844689164499
MIR1290_cnv	0.0692683411432803
MIR4252_cnv	0.0228186826519776
NPHP4_cnv	0.00911084481366206
RPL22_cnv	0.0110987908550076
RUNX3_cnv	0.0308352052811924
TMEM51-AS1_cnv	0.0724915579184623
XKR8_cnv	0.173730161936058
PTPRN_rna	0.000630538504689024
HPS4_rna	2.31651553030775e-06
PHKB_rna	0.00150592405103477
DRG2_rna	0.00102662376325772
SDHB_rna	0.00461710632596672
UBIAD1_rna	4.23663330134879e-05
BTN2A2_rna	3.15705176658918e-07
RREB1_rna	0.00121663651286901
TBC1D8B_rna	3.8480928178211e-05
LEF1_rna	6.06643137569664e-06
AGTR1_rna	0.000741770193427079
RGS10_rna	3.41455479645774e-07
MR1_rna	0.00115496617899868
AIRE_rna	0.000655517602197096
AMDHD2_rna	0.000161749239744615
KLHL21_rna	2.3262038694498e-05
YEATS2_rna	0.000365644889835548
MAP9_rna	0.00157032608334762
TSR1_rna	0.000254242289230478
KCNK3_rna	0.00811990741076564
TSPYL5_rna	0.000557523156181692
MARC1_rna	7.95492860704506e-07
RPL14_rna	2.07949332153577e-05
COL11A2_rna	2.71877233457207e-05
SRRD_rna	5.7921434304355e-05
ELK3_rna	0.00207484296210901
TSGA10_rna	0.00174887632486696
PAQR5_rna	0.000403922036555861
PLCL2_rna	0.013314307404772
PPP4R2_rna	3.31569876169502e-07
SFMBT1_rna	4.9739383605483e-06
ZHX2_rna	0.0247539057553809
SVIL_rna	0.000277212651770937
TFAP2C_rna	6.20933674021095e-05
IGFBP5_rna	0.0284165939352093
CEP104_rna	0.000779731404412267
SP140L_rna	0.000946746920461127
IRS2_rna	9.82177427968742e-07
SRGAP3_rna	0.119787297101666
CD47_rna	3.15548007142993e-05
ASPM_rna	0.000516354068455965
PDK3_rna	0.000191117367279053
NOL4_rna	1.65481219070675e-05
C10orf137_rna	2.14949138881487e-05
SNRPA1_rna	6.33568551469636e-05
GMPPA_rna	0.000318568122475865
INA_rna	2.57636535565084e-05
HMGA2_rna	4.24333260357635e-07
RPRD2_rna	0.541416247202888
HEBP1_rna	5.01332880952194e-05
ICAM3_rna	0.00093430218312583
CHGB_rna	0.298083282279283
PROCR_rna	6.29831095735972e-06
NOL4_rna	0.00429873975320513
CPE_rna	0.00820291536906415
SLC35F2_rna	0.000722047619400924
NPRL2_rna	0.000163821413769874
SLC16A7_rna	0.00143080791499649
CAAP1_rna	0.000262773959623213
CXCR4_rna	8.38003387278767e-06
CARD14_rna	0.0608064334826644
HMGA2_rna	1.03258003090472e-08
AKAP6_rna	2.91769420751171e-06
CELF3_rna	3.14087761835679e-05
NFASC_rna	0.000100314774278467
CXCR6_rna	7.95492860704506e-07
PGBD5_rna	1.4293915870762e-05
KCNJ13_rna	0.091712825965818
BICC1_rna	3.21453748382662e-05
SAP130_rna	0.00139200328126653
REL_rna	0.000152401049865937
COL18A1_rna	6.90709651797443e-06
NAP1L4_rna	0.097992186415667
COL6A4P1_cnv	0.299190803743055
WWTR1_rna	3.95856144535965e-07
TNFRSF1A_rna	1.03909415721983e-09
SMC1A_rna	4.31314903133057e-08
STK10_rna	0.0380586324269898
CRISP3_rna	4.51644400323763e-07
SCG3_rna	1.9926807664446e-05
BTN3A3_rna	0.00170372184284588
COL7A1_rna	1.29144340040294e-07
RCOR3_rna	9.11260054610283e-08
CTGF_rna	4.92396254533717e-06
CXCR4_rna	5.09824339733973e-10
CHST3_rna	2.03090030912289e-08
SCRN1_rna	0.000115532189107924
NARF_rna	0.000120116449381976
DCUN1D2_rna	9.6183139394953e-08
GJA1_rna	4.15986732734714e-05
IKZF3_rna	0.00259472839639038
CLASP2_rna	1.58442718993892e-07
STK17A_rna	2.78299543393506e-05
HTRA1_rna	9.91961927070554e-10
IGFBP6_rna	2.69659681110355e-12
SMAGP_rna	8.79335910342146e-07
DRAP1_rna	6.13511872092376e-06
FOSL1_rna	1.26611885545099e-11
SPHK1_rna	2.50746057829168e-11
COL18A1_rna	3.00152579973322e-07
AHNAK2_rna	2.36665440889172e-09
CORO2A_cnv	6.91955681750293e-05
SPATA31D1_cnv	0.000330779998924988
ORC6_rna	0.00164319749307275
TBX2_rna	0.00183096495349558
BCAR3_rna	6.34569363349482e-06
HADH_rna	8.07526445114566e-06
LPP_rna	7.53448406437379e-06
LMNA_rna	1.19780788132301e-06
HTRA1_rna	4.41621692077635e-06
PPIH_rna	0.00387467837150028
LAMB2_rna	6.40483269004962e-08
FAM114A1_rna	5.21803140855475e-06
MBNL3_rna	3.50160371161117e-05
DIS3_rna	2.91579420268004e-05
FAT1_rna	0.200785891021985
HCFC1R1_rna	0.000651712973905322
ERBB2IP_rna	0.00701749273749978
CTGF_rna	6.95885102564005e-06
BICC1_rna	0.00177585568776217
POF1B_rna	0.0119764436993173
FAM134C_rna	0.0106291243865194
RALGDS_rna	1.0581131714466e-05
SYNC_rna	2.82569141563543e-08
RPL38_rna	0.00146789766647058
SMYD3_rna	0.194795862848502
GJB5_rna	0.000119857332866102
IDI2-AS1_rna	0.00558519949758009
MAP4K1_rna	1.01256290464008e-05
GMFG_rna	0.000144795490802865
MATN2_rna	0.000134919916271705
CTSL1_rna	1.80334143041949e-05
NFIC_rna	9.33874425980355e-06
SAFB_rna	7.99579967400925e-06
MARCH8_rna	0.000582075371107663
LAMB2_rna	2.91769420751171e-06
CCDC69_rna	0.000453075243506169
PJA2_rna	0.0344536121089938
RIN3_rna	0.000175672049166026
NOL4_rna	0.00221155200430889
CD97_rna	0.00549952364318501
NDEL1_rna	0.0024406899573569
KIF5C_rna	0.00136918858282839
SMAGP_rna	1.30455461264707e-06
CORO2A_cnv	9.28234495703716e-05
COQ9_rna	3.28223200744683e-05
CORO1A_rna	0.000126223937415974
XYLT1_rna	9.2247396405773e-06
CTGF_rna	2.07457740213664e-05
MIS18BP1_rna	9.92925077995495e-06
PDGFRA_rna	0.000555339641620213
PEX10_rna	8.31821372308845e-06
OSR2_rna	0.00439282467299547
COQ4_rna	3.69214626219099e-05
C15orf39_rna	1.33279713039627e-05
YES1_rna	5.87076129383903e-05
ATAD5_rna	3.13060123307888e-07
BCAM_rna	6.19544597062093e-05
BLM_rna	4.6199669639695e-08
CTNND1_rna	2.19049141778557e-05
DDR1_rna	9.6178729738228e-06
GPSM3_rna	0.000224040598735356
UBE2Z_cnv	0.0109817560077523
MAP3K13_rna	0.0050803420191279
CCNB1IP1_rna	0.000121550990315617
BBC3_rna	4.32953730953575e-05
C2orf42_rna	0.000354016170239072
KCNC1_rna	0.000155679716321956
BST2_rna	0.00127897176848616
CYP2E1_rna	0.00674358678590821
TUBA1A_rna	0.0402223488153845
SZT2_rna	0.00582586842921664
C6orf48_rna	4.87328243159369e-05
DVL2_rna	0.000476141122818251
PHYH_rna	0.000387636896624528
COX7A2_rna	0.00084649228527669
SLC47A1_rna	0.000345522901828198
PEX14_rna	0.00429873975320513
COL18A1_rna	1.47416770361824e-06
TPBG_cnv	0.9890177669446
WARS2_cnv	0.763640166503236
