# Supplementary material for: Autoencoder Based Feature Selection Method for Classification of Anticancer Drug Response
Source: Front Genet. 2019 Mar 27;10:233. doi: 10.3389/fgene.2019.00233 (PMC6445890; doi:10.3389/fgene.2019.00233)
Supplement: Supplementary File 1 — ROC curve of ten-fold cross validation. [file Data_Sheet_1.zip › supplementary20180113/Supplementary File 3--Feature significance test/Supplementary File 3--GDSClung_feature_significance_test.csv]

featureName	pValue
